# Supplementary material for: The extracellular Leucine-Rich Repeat superfamily; a comparative survey and analysis of evolutionary relationships and expression patterns
Source: BMC Genomics. 2007 Sep 14;8:320. doi: 10.1186/1471-2164-8-320 (PMC2235866; doi:10.1186/1471-2164-8-320)
Supplement: Additional file 3 — Table S1. Complete list of genes, clustered at e-40. [file 1471-2164-8-320-S3.xls]

## Sheet: paper 40
External_Name	Synonyms	clust1_2	clust2	clust3	clust4	clust5	Consensus architecture	Peptide_Length	Location	Peptide_ID	Gene_ID	Synonyms	TMHMM	Signal_Peptide	HMMTOP	TMPred
Ntrk1	Trka	2	7	390	350	367	SS, LRRNT, 4LRR, LRRCT1, IG, TM, Tyrosine Kinase	799	3: 87864171-87881089.	IPI00662472.2	ENSMUSG00000028072	Tkr; Ntrk1; C80751	No	YES, 1-33(0.710)	Yes, 3, 17 34 423 442 463 480	Yes, 1
Ntrk2	Trkb	2	7	390	350	367	SS, LRRNT, 4LRR, LRRCT1, IG, TM, Tyrosine Kinase	821	13:57446301-57774249	ENSMUSP00000078757	ENSMUSG00000055254	trkB	Yes, 2, Topology=o10-32i431-453o	YES, 1-31(0.912)	No	Yes, 1
Ntrk3	Trkc	2	7	390	350	367	SS, LRRNT, 3LRR, LRRCT1, IG, TM, Tyrosine Kinase	825	7:71981889-72367305	ENSMUSP00000037909	ENSMUSG00000059146	TrkC	Yes, 2, Topology=o15-37i430-452o	YES, 1-31(0.808)	Yes, 2, 434 453 487 506	Yes, 1
NTRK1	TRKA	2	7	390	350	367	SS, LRRNT, 4LRR, LRRCT1, IG, TM, Tyrosine Kinase	796	1:153643800-153664715	ENSP00000351486	ENSG00000198400	MTC, TRK, TRKA	Yes, 1, Topology=o417-439i	YES, 1-33(0.748)	Yes, 3, 15 34 420 439 628 647	Yes, 1
igsf10	TRKB	2	7	390	350	367	SS, LRRNT, 3LRR, LRRCT1, IG, TM, Tyrosine Kinase	838	9:84514247-84866963	ENSP00000277120	ENSG00000148053	TRKB	Yes, 2, Topology=o10-32i432-454o	YES, 1-31(0.867)	Yes, 1, 15 32	Yes, 1
NTRK3	TRKC	2	7	390	350	367	SS, LRRNT, 3LRR, LRRCT1, IG, TM, Tyrosine Kinase	839	15:86221053-86600659	ENSP00000354207	ENSG00000140538	TRKC	Yes, 2, Topology=o15-37i430-452o	YES, 1-31(0.808)	Yes, 2, 434 453 487 506	Yes, 1
MXRA5	ADLICAN	7	4554	4597	4580	4574	SS, LRRNT, 7LRR, LRRCT1, 12IG	2828	X:3219972-3255235	ENSP00000217939	ENSG00000101825	DKFZp564I1922	No	YES, 1-26(0.899)	Yes, 2, 622 639 1806 1823	Yes, 1
Igsf10		7	4554	4597	4580	4574	SS, LRRNT, 7LRR, LRRCT1, 12IG	2594	3:59417100-59429261.	XP_892248	ENSMUSG00000072290	6530405F15Rik; AA536958; AA409708; Igsf10; AI414626	No	YES, 1-25(0.840)	Yes, 2, 593 610 1622 1639	Yes, 1
IGSF10		7	4554	4597	4580	4574	SS, LRRNT, 7LRR, LRRCT1, 12IG	2623	3:152637175-152659195	ENSP00000282466	ENSG00000152580	CMF608, FLJ25972	Yes, 1, Topology=i7-26o	YES, 1-28(0.874)	Yes, 1, 7 23	Yes, 1
Slit1		8	820	810	757	731	SS, LRRNT, 7LRR, LRRCT1, LRRNT, 4LRR, LRRCT1, LRRNT, 4LRR, LRRCT1, LRRNT, 4LRR, LRRCT1, 6EGF, LAMININ G, 3EGF, CT3	1531	19:41144632-41288229	ENSMUSP00000025993	ENSMUSG00000025020	Slil1	No	YES, 1-32(0.715)	No	Yes, 1
Slit2		8	820	810	757	731	SS, LRRNT, 7LRR, LRRCT1, LRRNT, 4LRR, LRRCT1, LRRNT, 4LRR, LRRCT1, LRRNT, 4LRR, LRRCT1, 6EGF, LAMININ G, 3EGF, CT3	1521	5:46746401-47068064	ENSMUSP00000033967	ENSMUSG00000031558	Drad-1, Slil3	No	YES, 1-25(0.877)	No	Yes, 1
Slit3		8	820	810	757	731	SS, LRRNT, 7LRR, LRRCT1, LRRNT, 4LRR, LRRCT1, LRRNT, 4LRR, LRRCT1, LRRNT, 3LRR, LRRCT1, 6EGF, LAMININ G, 3EGF, CT3	1523	11:34915546-35502173	ENSMUSP00000066857	ENSMUSG00000056427	Slil2	No	YES, 1-33(0.819)	Yes, 1, 17 34	Yes, 1
SLIT1		8	820	810	757	731	SS, LRRNT, 7LRR, LRRCT1, LRRNT, 4LRR, LRRCT1, LRRNT, 4LRR, LRRCT1, LRRNT, 4LRR, LRRCT1, 6EGF, LAMININ G, 3EGF, CT3	1534	10:98747785-98935673	ENSP00000266058	ENSG00000052758	MEGF4, SLIL1, SLIT3, Slit-1, slit1	No	YES, 1-32(0.783)	No	Yes, 1
SLIT2		8	820	810	757	731	SS, LRRNT, 7LRR, LRRCT1, LRRNT, 4LRR, LRRCT1, LRRNT, 4LRR, LRRCT1, LRRNT, 4LRR, LRRCT1, 6EGF, LAMININ G, 3EGF, CT3	1529	4:19931152-20297057	ENSP00000273739	ENSG00000145147	SLIL3, Slit-2	No	YES, 1-18(0.955)	No	Yes, 1
SLIT3		8	820	810	757	731	SS, LRRNT, 7LRR, LRRCT1, LRRNT, 4LRR, LRRCT1, LRRNT, 4LRR, LRRCT1, LRRNT, 3LRR, LRRCT1, 6EGF, LAMININ G, 3EGF, CT3	1523	5:168021324-168660291	ENSP00000332164	ENSG00000184347	MEGF5, SLIL2, SLIT1, Slit-3, slit2	No	YES, 1-33(0.855)	Yes, 1, 16 33	Yes, 1
sli		8	820	810	757	731	SS, LRRNT, 7LRR, LRRCT1, LRRNT, 4LRR, LRRCT1, LRRNT, 3LRR, LRRCT1, LRRNT, 3LRR, LRRCT1, 6EGF, LAMININ G, 1EGF, CT3	1504	2R:11387534-11405717	CG8355-PC	CG8355	CT21700, CT37068, Slit, dSlit, wdh	No	YES, 1-36(0.750)	Yes, 1, 40 58	Yes, 1
Slt-1		8	820	810	757	731	SS, LRRNT, 7LRR, LRRCT1, LRRNT, 4LRR, LRRCT1, LRRNT, 3LRR, LRRCT1, LRRNT, 4LRR, LRRCT1, 6EGF, LAMININ G, 1EGF, CT3	1410	X:14674295-14683239	F40E10.4	F40E10.4	slt-1; XP301; NM_078036v	No	YES, 1-16(0.939)	No	Yes, 1
Pkd1	Polycystic kidney disease homolog 1	64	1306	1250	1187	1152	SS, LRRNT, 3LRR, LRRCT1, WSC, PKD, Lectin_C, 16PKD, REG, GPS, TM, LH2, 3TM, PKD_channel, TM	4293	17:22353536-22400069	ENSMUSP00000049296	ENSMUSG00000032855	polycystin-1	Yes, 8	YES, 1-23(0.966)	Yes, 12	Yes, 1
PKD1	Polycystic kidney disease homolog 1	64	1306	1250	1187	1152	SS, LRRNT, 3LRR, LRRCT1, WSC, PKD, Lectin_C, 16PKD, REG, TM, GPS, LH2, 5TM, PKD_channel	4303	16:2078712-2125900	ENSP00000262304	ENSG00000008710	PBP	Yes, 10	YES, 1-23(0.939)	Yes, 11	Yes, 1
Pxdn	Peroxidasin homolog	156	194	165	153	137	SS, LRRNT, 6LRR, LRRCT1, 4IG, An_peroxidase, VWC	1475	12:26545203-26588960	ENSMUSP00000021008	ENSMUSG00000020674	C85409	Yes, 1, Topology=i9-26o	YES, 1-23(0.973)	Yes, 1, 9 26	Yes, 1
PXDN	Peroxidasin homolog	156	194	165	153	137	SS, LRRNT, 6LRR, LRRCT1, 6IG, An_peroxidase, VWC	1496	2:1605957-1718575	ENSP00000252804	ENSG00000130508	KIAA0230	Yes, 1, Topology=i29-46o	NO, 1-43(0.448)	Yes, 1, 29 46	Yes, 1
Pxn	Peroxidasin	156	194	165	153	137	SS, LRRNT, 6LRR, LRRCT1, 4IG, An_peroxidase, VWC	1527	3L:2584982-2613604	CG12002-PA	CG12002	CT1239, Dpxn, peroxidasin, pxn	No	YES, 1-23(0.973)	Yes, 1, 6 25	Yes, 1
pxn-2	Peroxidasin-2	156	194	165	153	137	SS, LRRNT, 6LRR, LRRCT1, 2IG, An_peroxidase, VWC	1328	X:10972108-10979188	K09C8.5	K09C8.5	pxn-2; XL592; NM_077433	No	YES, 1-16(0.929)	No	Yes, 1
Lrig1		156	1728	1685	1622	1591	SS, LRRNT, 16LRR, LRRCT1, 3IG, TM	1091	6:95066418-95161799	ENSMUSP00000032105	ENSMUSG00000030029	Img, LIG-1	Yes, 1, Topology=o795-817i	YES, 1-34(0.873)	Yes, 1, 795 817	Yes, 2
Lrig2		156	1728	1685	1622	1591	SS, LRRNT, 16LRR, LRRCT1, 3IG, TM	1054	3:103884357-103939517	ENSMUSP00000035999	ENSMUSG00000032913	4632419I10Rik; Lrig2; BB096938	Yes, 1, Topology=o805-827i	YES, 1-39(0.644)	Yes, 1, 805 827	No
Lrig3		156	1728	1685	1622	1591	SS, LRRNT, 16LRR, LRRCT1, 3IG, TM	1117	10:125665573-125714974	ENSMUSP00000074360	ENSMUSG00000020105	9430095K15Rik; 9030421L11Rik; 9130004I02Rik; Lrig3	Yes, 1, Topology=o805-827i	YES, 1-24(0.878)	Yes, 1, 806 830	Yes, 1
LRIG1		156	1728	1685	1622	1591	SS, LRRNT, 16LRR, LRRCT1, 3IG, TM	1093	3:66511912-66634041	ENSP00000273261	ENSG00000144749	DKFZP586O1624, LIG-1, LIG1	Yes, 1, Topology=o793-815i	YES, 1-34(0.833)	Yes, 1, 793 815	No
LRIG2		156	1728	1685	1622	1591	SS, LRRNT, 16LRR, LRRCT1, 3IG, TM	1065	1:113327873-113379384	ENSP00000355396	ENSG00000198799	KIAA0806	Yes, 1, Topology=o806-828i	YES, 1-40(0.537)	Yes, 2, 24 42 806 828	Yes, 1
LRIG3		156	1728	1685	1622	1591	SS, LRRNT, 16LRR, LRRCT1, 3IG, TM	1119	12:57552205-57600529	ENSP00000326759	ENSG00000139263	FLJ90440, KIAA3016	Yes, 1, Topology=o805-827i	YES, 1-24(0.824)	Yes, 1, 112 129	Yes, 1
lbk	Lambik	156	1728	1685	1622	1591	SS, LRRNT, 16 LRR, LRRCT1, 2IG, TM	1173	2R:11679210-11684383	CG8434-PA	CG8434	kekkon-like	Yes, 2, Topology=i45-67o955-977i	NO, 1-4(0.127)	Yes, 1, 957 981	Yes, 1
T21D12.9		156	1728	1685	1622	1591	SS, LRRNT, 17 LRR, LRRCT1, 3IG, TM	881	IV: 274570-287201	T21D12.9	T21D12.9	4B39	Yes, 1, Topology=o839-861i	YES, 1-20(0.917)	Yes, 1, 839 863	Yes, 1
Lgr4		295	1184	1197	1132	1098	SS, LRRNT, 17LRR, LRRCT3, 7TM	951	2:109718486-109815096	OTTMUSP00000016116	OTTMUSG00000015138	Gpr48	Yes, 7	YES, 1-24(0.872)	Yes, 7	Yes, 1
Lgr5		295	1184	1197	1132	1098	SS, LRRNT, 17LRR, LRRCT3, 7TM	907	10:115138994-115274844	ENSMUSP00000020350	ENSMUSG00000020140	Gpr49	Yes, 7	YES, 1-21(0.950)	Yes, 7	Yes, 1
Lgr6		295	1184	1197	1132	1098	SS, LRRNT, 17LRR, LRRCT3, 7TM	967	1:134836619-134955498	ENSMUSP00000035444	ENSMUSG00000042793	A530037C04Rik; Lgr6	Yes, 7	YES, 1-22(0.923)	Yes, 7	Yes, 1
LGR4		295	1184	1197	1132	1098	SS, LRRNT, 17LRR, LRRCT3, 7TM	951	11:27344086-27450869.	ENSP00000374508	ENSG00000205213	GPR48	Yes, 7	YES, 1-24(0.891)	Yes, 6	Yes, 1
LGR5		295	1184	1197	1132	1098	SS, LRRNT, 17LRR, LRRCT3, 7TM	907	12:70120080-70264889	ENSP00000266674	ENSG00000139292	FEX, GPR49, GPR67, HG38	Yes, 7	YES, 1-21(0.863)	Yes, 7	No
LGR6		295	1184	1197	1132	1098	SS, LRRNT, 17LRR, LRRCT3, 7TM	967	1:198894890-199020469	ENSP00000354333	ENSG00000133067	FLJ14471	Yes, 7	YES, 1-24(0.709)	Yes, 7	No
rk	Rickets	295	1184	1550	1500	1461	SS, LRRNT, 18LRR, LRRCT3, 7TM	1360	2L:13982726-14001252	CG8930-PA	CG8930	BG:DS00180.13, CT25644, DLGR-2, LGR2, glycoprotein-hormone-receptor-II	Yes, 7	YES, 1-33(0.922)	Yes, 7	Yes, 1
fshr-1	Follicle stimulating hormone receptor homolog	295	1739	1550	1500	1461	SS, LRRNT, 7LRR, LRRCT3, 7TM	929	V:9892528-9897419	C50H2.1	C50H2.1	lgr	Yes, 8	YES, 1-30(0.854)	Yes, 7	Yes, 1
Fsh		295	1739	1550	1500	1461	SS, LRRNT, 8LRR, LRRCT3, 7TM	831	3R:13551248-13558952	CG7665-PA	CG7665	DLGR-1, FSH-TSH	Yes, 6	NO, 1-44(0.289)	Yes, 6	No
Fshr	Follicle stimulating hormone receptor	295	1739	1550	1500	1461	SS, LRRNT, 9LRR, LRRCT3, 7TM	692	17:86847075-87063568	ENSMUSP00000040477	ENSMUSG00000032937	Follitropin, follicle-stimulating	Yes, 7	YES, 1-17(0.918)	Yes, 7	Yes, 1
Lhcgr	Luteinizing hormone choriogonadotropin receptor	295	1739	1550	1500	1461	SS, LRRNT, 7LRR, LRRCT3, 7TM	700	17:86603896-86654323	ENSMUSP00000024916	ENSMUSG00000024107	Gpcr19-rs1, Lhr	Yes, 7	YES, 1-24(0.886)	Yes, 7	No
Tshr	Thyroid-stimulating hormone receptor	295	1739	1550	1500	1461	SS, LRRNT, 7LRR, LRRCT3, 7TM	764	12:86805858-86954573	ENSMUSP00000021346	ENSMUSG00000020963	hypothroid, hyt, pet	Yes, 7	YES, 1-21(0.956)	Yes, 7	Yes, 1
FSHR	Follicle stimulating hormone receptor	295	1739	1550	1500	1461	SS, LRRNT, 9LRR, LRRCT3, 7TM	695	2:49101303-49293281	ENSP00000306780	ENSG00000170820	FSHRO, LGR1, ODG1	Yes, 7	YES, 1-17(0.924)	Yes, 7	Yes, 1
LHCGR	Luteinizing hormone choriogonadotropin receptor	295	1739	1550	1500	1461	SS, LRRNT, 7LRR, LRRCT3, 7TM	699	2:48825618-48894468	ENSP00000294954	ENSG00000138039	LCGR, LGR2, LHR	Yes, 7	YES, 1-24(0.894)	Yes, 7	No
TSHR	Thyroid-stimulating hormone receptor	295	1739	1550	1500	1461	SS, LRRNT, 7LRR, LRRCT3, 7TM	764	14:80491528-80680525	ENSP00000298171	ENSG00000165409	LGR3	Yes, 7	YES, 1-20(0.689)	Yes, 7	No
Lgr7	Rxfp1	295	1938	1899	1839	1810	SS, LDLrepeat, LRRNT, 12LRR, 7TM	758	3:79372856-79433922	ENSMUSP00000077611	ENSMUSG00000034009	LOC381489, Rxfp1	Yes, 7	YES, 1-22(0.771)	Yes, 7	Yes, 2
Lgr8	Rxfp2	295	1938	1899	1839	1810	SS, LDLrepeat, LRRNT, 12LRR, 7TM	737	5:148957125-149020441	ENSMUSP00000067897	ENSMUSG00000053368	Gpr106, Great, Lgr8, Rxfp2	Yes, 7	YES, 1-19(0.842)	Yes, 7	No
LGR7	RXFP1	295	1938	1899	1839	1810	SS, LDLrepeat, LRRNT, 12LRR, 7TM	757	4:159655440-159792814.	NP_067647	ENSG00000171509	RXFP1	Yes, 7	YES, 1-22(0.632)	Yes, 7	Yes, 2
LGR8	RXFP2	295	1938	1899	1839	1810	SS, LDLrepeat, LRRNT, 10LRR, 7TM	754	13:31211674-31275009	ENSP00000298386	ENSG00000133105	GPR106, GREAT, RXFP2	Yes, 8	YES, 1-36(0.855)	Yes, 9	Yes, 1
ABI34171		295	1938	1899	1839	1810	SS, LDLrepeat, LRRNT, 12LRR, 7TM	806	X:13006440-13008048.	ABI34171			Yes, 7	YES, 1-26(0.812)	Yes, 7	Yes, 1
Lgr3		295	1938	1899	1839	1810	SS, LDLrepeat, LRRNT, 10LRR, 7TM	765	3R:21491531-21502938	CG31096-PA	CG31096	CG5042, CG5046, CT16193	Yes, 8	YES, 1-34(0.949)	Yes, 8	Yes, 1
Gpr124	Tem5	316	910	851	1516	1632	SS, LRRNT, 5LRR, LRRCT1, IG, Hormr_1, GPS, 7TM	1329	8:25818962-25856631	ENSMUSP00000033876	ENSMUSG00000031486	Tem5	Yes, 6	YES, 1-26(0.914)	Yes, 7	Yes, 1
Gpr125	Tem5-like	316	910	851	1516	1632	SS, LRRNT, 5LRR, LRRCT1, IG, Hormr_1, Gastr3, GPS, 7TM	1310	5:48771797-48870837	ENSMUSP00000030971	ENSMUSG00000029090	3830613O22Rik	Yes, 7	YES, 1-26(0.894)	Yes, 8	Yes, 1
GPR124	TEM5	316	910	851	1516	1632	SS, LRRNT, 5LRR, LRRCT1, IG, Hormr_1, GPS, 7TM	1331	8:37773582-37820652	ENSP00000021763	ENSG00000020181	DKFZp434C211, DKFZp434J0911, FLJ14390, KIAA1531, TEM5	Yes, 6	YES, 1-26(0.933)	Yes, 7	No
GPR125	TEM5-like	316	910	851	1516	1632	SS, LRRNT, 5LRR, LRRCT1, IG, Hormr_1, Gastr3, GPS, 7TM	1321	4:22065597-22193954	ENSP00000334952	ENSG00000152990	FLJ38547, PGR21	Yes, 8	YES, 1-36(0.775)	Yes, 7	Yes, 1
CG15744		316	910	851	1516	25490	SS, LRRNT, 3LRR, LRRCT1, IG, Hormr_1, GPS, 7TM	1797	X:13122300-13128373	CG15744-PA	CG15744	CT35992	Yes, 6	NO, 1-16(0.059)	Yes, 7	No
Lrrc37a		442	387	343	321	345	SS, LRRNT, 7LRR, LRRCT, TM	3088	6:117682092-117683086.	XP_991236	237954	similar to Y51B11A.1, Gm251	Yes, 1, Topology=o2942-2964i	YES, 1-26(0.835)	Yes, 4	Yes, 1
LRRC37A		442	387	343	321	345	...6LRR, LRRCT, TM	821	17:41889387-42452116	ENSP00000335617	ENSG00000161571	KIAA0563, FLJ45049	Yes, 1, Topology=o703-725i	NO, 1-5(0.136)	Yes, 3, 250 273 457 474 703 726	No
LRRC37A2		442	387	343	321	345	SS, LRRNT, 7LRR, LRRCT, TM	1700	17:41728274-41770916.	ENSP00000366062	ENSG00000176681	FLJ45049	Yes, 1, Topology=o1582-1604i	YES, 1-37(0.757)	Yes, 4	Yes, 1
LRRC37A3		442	387	343	321	345	SS, LRRNT, 7LRR, LRRCT, TM	1634	17:41889387-42452116	ENSP00000325713	ENSG00000161571	FLJ34306, KIAA0563	Yes, 1, Topology=o1582-1604i	YES, 1-37(0.724)	Yes, 5	Yes, 1
LRRC37B		442	387	343	321	345	SS, LRRNT, 7LRR, LRRCT, TM	944	17:27372279-27404630	ENSP00000332536	ENSG00000185158	KIAA0563-related	Yes, 1, Topology=o904-926i	YES, 1-22(0.505)	Yes, 2, 553 572 904 923	No
Tlr3	toll-like receptor 3	539	9084	9559	9835	10022	SS, LRRNT, 24LRR, LRRCT1, TM TIR	905	8:44343915-44358908	ENSMUSP00000034056	ENSMUSG00000031639	AI957183	Yes, 1, Topology=o705-724i	YES, 1-28(0.886)	Yes, 3, 6 23 705 724 731 748	Yes, 1
Tlr4	toll-like receptor 4	539	5652	5774	6849	6887	SS, LRRNT, 19LRR, LRRCT1, TM, TIR	835	4:65919005-65933994	ENSMUSP00000045770	ENSMUSG00000039005	Lps, Rasl2-8, lipopolysaccharide	Yes, 1, Topology=o636-658i	YES, 1-25(0.926)	No	Yes, 1
Tlr5	toll-like receptor 5	539	5913	6064	6155	6175	SS, LRRNT, 21LRR, LRRCT1, TM, TIR	859	1:182933121-182936988	ENSMUSP00000057529	ENSMUSG00000045497	toll-like receptor 5	Yes, 1, Topology=o642-664i	YES, 1-26(0.730)	Yes, 1, 7 24	Yes, 1
Tlr7	toll-like receptor 7	539	1901	1856	1797	1776	SS, LRRNT, 26LRR, LRRCT1, TM, TIR	1050	X:160904337-160929934	ENSMUSP00000061853	ENSMUSG00000044583	toll-like receptor 7	Yes, 2, Topology=i13-30o851-873i	YES, 1-26(0.887)	Yes, 3, 12 30 804 820 841 859	Yes, 1
Tlr8	toll-like receptor 8	539	1901	1856	1797	1776	SS, LRRNT, 26LRR, LRRCT1, TM, TIR	1032	X:160842100-160863212	ENSMUSP00000036762	ENSMUSG00000040522	toll-like receptor 8	Yes, 1, Topology=o821-843i	YES, 1-23(0.702)	No	Yes, 1
Tlr9	toll-like receptor 9	539	1901	1856	1797	1776	SS LRRNT, 26LRR, LRRCT1, TM, TIR	1032	9:106216194-106220472	ENSMUSP00000082207	ENSMUSG00000045322	toll-like receptor 9, TLR9	No	YES, 1-25(0.901)	Yes, 1, 11 33	Yes, 1
Tlr13	toll-like receptor 13	539	1901	1856	1797	1776	..LRRNT, 26LRR, LRRCT1, TM, TIR	991	X:100744641-100761859	ENSMUSP00000043101	ENSMUSG00000033777	toll-like receptor 13, LOC279572	No	NO, 1-42(0.164)	Yes, 1, 43 60	Yes, 1
TLR3	Toll-like receptor 3	539	9084	9559	9835	10022	SS, LRRNT, 24LRR, LRRCT1, TM TIR	904	4:187365458-187381399	ENSP00000296795	ENSG00000164342	Toll-like receptor 3, CD283	Yes, 1, Topology=o703-725i	YES, 1-26(0.788)	Yes, 2, 706 723 730 747	Yes, 1
TLR4	Toll-like receptor 4	539	5652	5774	6849	6887	SS, LRRNT, 21LRR, LRRCT1, TM, TIR	839	9:117546138-117557607	ENSP00000346893	ENSG00000136869	Toll-like receptor 4, hToll; CD284	Yes, 1, Topology=o634-656i	YES, 1-23(0.716)	No	Yes, 1
TLR5	Toll-like receptor 5	539	5913	6064	6155	6175	SS, LRRNT, 21LRR, LRRCT1, TM, TIR	858	1:221350270-221383247	ENSP00000340089	ENSG00000187554	Toll-like receptor 5, TIL3	Yes, 1, Topology=o644-666i	YES, 1-20(0.659)	Yes, 3, 7 24 608 625 640 658	Yes, 1
TLR7	Toll-like receptor 7	539	1901	1856	1797	1776	SS, LRRNT, 25LRR, LRRCT1, TM, TIR	1049	X:12644863-12668156	ENSP00000349736	ENSG00000196664	Toll-like receptor 7	Yes, 1, Topology=o843-865i	YES, 1-26(0.924)	Yes, 3, 12 28 803 819 840 859	Yes, 1
TLR8	Toll-like receptor 8	539	1901	1856	1797	1776	SS, LRRNT, 26LRR, LRRCT1, TM, TIR	1059	X:12684415-12700941	ENSP00000312082	ENSG00000101916	Toll-like receptor 8	Yes, 1, Topology=o844-866i	NO, 1-44(0.241)	Yes, 3, 22 39 844 862 869 885	Yes, 1
TLR9	Toll-like receptor 9	539	1901	1856	1797	1776	SS, LRRNT, 27LRR, LRRCT1, TM, TIR	1056	3:52230138-52248223	ENSP00000311174	ENSG00000173366	Toll-like receptor 9, A6RP, A6r	Yes, 1, Topology=i35-57o	NO, 1-49(0.219)	Yes, 1, 35 57	Yes, 1
Cd180	Rp105	539	9136	9619	9901	10096	SS, LRRNT, 18LRR, LRRCT1, TM	661	13:98891925-98905292	ENSMUSP00000022124	ENSMUSG00000021624	Ly78, RP105	Yes, 1, Topology=o628-650i	YES, 1-20(0.933)	Yes, 1, 627 650	Yes, 1
CD180_HUMAN	RP105	539	9136	9619	9901	10096	SS, LRRNT, 20LRR, LRRCT1, TM	661	5:66513872-66528368	ENSP00000256447	ENSG00000134061	RP105; Ly78	Yes, 1, Topology=o627-649i	YES, 1-23(0.799)	Yes, 1, 627 650	Yes, 1
Lrrn6a	Lingo1	636	1937	1898	1838	1809	SS, LRRNT, 13LRR, LRRCT1, IG, TM	614	9:56731965-56798743	ENSMUSP00000059050	ENSMUSG00000049556	LERN1, UNQ201	Yes, 1, Topology=o554-576i	YES, 1-35(0.846)	Yes, 1, 552 576	Yes, 1
Lrrn6b	Lingo3	636	1937	1898	1838	1809	SS, LRRNT, 13LRR, LRRCT1, IG, TM	589	10:80964866-80976093	ENSMUSP00000054960	ENSMUSG00000051067	BC072620	Yes, 1, Topology=o526-548i	YES, 1-23(0.931)	Yes, 1, 525 549	Yes, 1
Lrrn6c	Lingo2	636	1937	1898	1838	1809	SS, LRRNT, 13LRR, LRRCT1, IG, TM	606	4:35846472-36195578	ENSMUSP00000069772	ENSMUSG00000045083	B230217C06Rik; Lrrn6c	Yes, 1, Topology=o543-565i	YES, 1-27(0.926)	Yes, 1, 540 564	Yes, 1
Lrrn6d	Lingo4	636	1937	1898	1838	1809	SS, LRRNT, 13LRR, LRRCT1, IG, TM	593	3:93887043-93892325	ENSMUSP00000058050	ENSMUSG00000044505	NP_796224	Yes, 1, Topology=o535-557i	YES, 1-29(0.864)	Yes, 5	Yes, 2
LRRN6A	LINGO1	636	1937	1898	1838	1809	SS, LRRNT, 13LRR, LRRCT1, IG, TM	620	15:75692424-75775530	AAH11057	ENSG00000169783	FLJ14594, LERN1	Yes, 1, Topology=o560-582i	YES, 1-41(0.663)	Yes, 2, 17 41 558 582	Yes, 1
LRRN6B	LINGO3	636	1937	1898	1838	1809	SS, LRRNT, 13LRR, LRRCT1, IG, TM	592	19: 2240997-2242841.	XP_944870	ENSG00000183014	LERN2	Yes, 1, Topology=o529-551i	YES, 1-24(0.830)	Yes, 1, 528 552	Yes, 1
LRRN6C	LINGO2	636	1937	1898	1838	1809	SS, LRRNT, 13LRR, LRRCT1, IG, TM	606	9:27938535-28660283	ENSP00000310126	ENSG00000174482	LERN3	Yes, 2, Topology=i5-27o543-565i	YES, 1-27(0.908)	Yes, 1, 542 566	Yes, 1
LRRN6D	LINGO4	636	1937	1898	1838	1809	SS, LRRNT, 13LRR, LRRCT1, IG, TM	593	1:148585838-148590955	ENSP00000333767	ENSG00000184651	A530050P17Rik	Yes, 1, Topology=o535-557i	YES, 1-29(0.864)	Yes, 5	Yes, 2
Lrrn1	Nlrr1	636	3698	3710	3680	3664	SS, LRRNT, 12LRR, LRRCT1, IG, FN3, TM	716	6:108031528-108072472	ENSMUSP00000037096	ENSMUSG00000034648	NLRR-1	Yes, 1, Topology=o631-653i	YES, 1-25(0.833)	Yes, 1, 631 653	Yes, 1
Lrrn2	Nlrr2	636	3698	3710	3680	3664	SS, LRRNT, 13LRR, LRRCT1, IG, FN3, TM	730	1:132741816-132801420	ENSMUSP00000027706	ENSMUSG00000026443	NLRR-2	Yes, 1, Topology=o629-651i	YES, 1-19(0.956)	Yes, 3, 6 23 631 648 665 684	Yes, 1
Lrrn3	Nlrr3	636	3698	3710	3680	3664	SS, LRRNT, 13LRR, LRRCT1, IG, FN3, TM	707	12:38061168-38095273	ENSMUSP00000043818	ENSMUSG00000036295	NLRR-3	Yes, 1, Topology=o626-648i	YES, 1-22(0.720)	No	No
LRRN1	NLRR1	636	3698	3710	3680	3664	SS, LRRNT, 13LRR, LRRCT1, IG, FN3, TM	716	3:3816550-3864300	ENSP00000314901	ENSG00000175928	NLRR-1; KIAA1497	Yes, 1, Topology=o631-653i	YES, 1-25(0.916)	Yes, 1, 631 653	Yes, 1
LRRN3	NLRR3	636	3698	3710	3680	3664	SS, LRRNT, 13LRR, LRRCT1, IG, FN3, TM	708	7:110325134-110359411	ENSP00000312001	ENSG00000173114	FLJ11129, NLRR3	Yes, 1, Topology=o627-649i	YES, 1-22(0.854)	No	No
LRRN5	NLRR2	636	3698	3710	3680	3664	SS, LRRNT, 13LRR, LRRCT1, IG, FN3, TM	713	1:201317962-201386254	ENSP00000319223	ENSG00000170382	GAC1, LRANK1	Yes, 1, Topology=o631-653i	YES, 1-18(0.964)	Yes, 2, 6 23 631 648	Yes, 1
Lrrc4	Ngl-2	636	5118	5199	5214	5224	SS, LRRNT, 10LRR, LRRCT1, IG, TM	652	6:28876652-28878610	ENSMUSP00000062158	ENSMUSG00000049939	LIBG-like, MBAG1, Mus, Nag14	Yes, 2, Topology=i13-35o527-549i	YES, 1-39(0.860)	Yes, 3, 17 40 527 546 577 600	Yes, 1
Lrrc4b	Ngl-3	636	5118	5199	5214	5224	SS, LRRNT, 10LRR, LRRCT1, IG, TM	709	7:38517725-38540037	ENSMUSP00000053123	ENSMUSG00000047085	Lrig4; Lrrc4b	Yes, 1, Topology=o573-595i	YES, 1-38(0.580)	Yes, 2, 575 594 625 644	Yes, 1
Lrrc4c	Ngl-1	636	5118	5199	5214	5224	SS, LRRNT, 10LRR, LRRCT1, IG, TM	640	2:97172341-97336348	ENSMUSP00000053840	ENSMUSG00000050587	6430556C10Rik; Lrrc4c	Yes, 2, Topology=i21-43o526-548i	YES, 1-44(0.543)	Yes, 2, 25 42 528 547	Yes, 1
LRRC4	NGL-2	636	5118	5199	5214	5224	SS, LRRNT, 10LRR, LRRCT1, IG, TM	653	7:127261075-127264953	ENSP00000249363	ENSG00000128594	NAG14	Yes, 2, Topology=i17-39o528-550i	YES, 1-40(0.806)	Yes, 3, 17 41 528 547 578 597	Yes, 1
LRRC4B	NGL-3	636	5118	5199	5214	5224	SS, LRRNT, 10LRR, LRRCT1, IG, TM	713	19:55712643-55743913.	ENSP00000373853	ENSG00000131409	HSM; LRIG4; DKFZp761A179	Yes, 1, Topology=o575-597i	YES, 1-36(0.632)	Yes, 2, 24 43 577 596	Yes, 1
LRRC4C	NGL-1	636	5118	5199	5214	5224	SS, LRRNT, 10LRR, LRRCT1, IG, TM	640	11:40092329-40272240	ENSP00000278198	ENSG00000148948	Q7L0N3	Yes, 2, Topology=i21-43o526-548i	YES, 1-44(0.543)	Yes, 2, 25 42 528 547	Yes, 1
XP_485967	Garp	671	2804	5902	5974	5994	SS, LRRNT, 20LRR, LRRCT3, TM	663	7:98369414-98375198	XP_485967	434215	Garp	Yes, 1, Topology=o630-652i	YES, 1-17(0.957)	Yes, 1, 629 652	Yes, 1
Lrrc33	Garpl1	671	2804	7897	8069	8147	SS, LRRNT, 20LRR, LRRCT3, TM	693	16:30952197-30974848	ENSMUSP00000067130	ENSMUSG00000052384	E430025L02Rik; Lrrc33	Yes, 1, Topology=o653-675i	YES, 1-28(0.680)	Yes, 1, 651 675	No
LRRC32	GARP	671	2804	5902	5974	5994	SS, LRRNT, 20LRR, LRRCT3, TM	662	11:76046217-76059436	ENSP00000260061	ENSG00000137507	D11S833E, GARP, Garpin	Yes, 1, Topology=o629-651i	YES, 1-17(0.959)	Yes, 1, 628 651	Yes, 1
LRRC33	GARPL1	671	2804	7897	8069	8147	SS, LRRNT, 21LRR, LRRCT3, TM	692	3:197854959-197877177	ENSP00000328625	ENSG00000174004	ELLP3030, GARPL1, MGC50789, UNQ3030	Yes, 1, Topology=o652-674i	YES, 1-18(0.809)	Yes, 1, 650 674	Yes, 1
Lrrc15	Lib	671	3320	9586	9863	10054	SS, LRRNT, 16LRR, LRRCT1, TM	579	16:29076635-29091261	ENSMUSP00000066777	ENSMUSG00000052316	5430427N11Rik; Lrrc15	Yes, 1, Topology=o537-559i	YES, 1-17(0.942)	Yes, 1, 536 560	Yes, 1
LRRC15	LIB	671	3320	9586	9863	10054	SS, LRRNT, 16LRR, LRRCT1, TM	581	3:195557282-195571769	ENSP00000306276	ENSG00000172061	LIB	Yes, 1, Topology=o539-561i	YES, 1-21(0.852)	Yes, 1, 538 562	Yes, 1
Gp5	Glycoprotein 5/GPV	671	3320	10192	10520	10743	SS, LRRNT, 16LRR, LRRCT1, TM	567	16:29115637-29118723	ENSMUSP00000051895	ENSMUSG00000047953	GP, GPV	Yes, 1, Topology=o519-541i	YES, 1-16(0.936)	Yes, 1, 519 543	No
GP5	GLYCOPROTEIN 5/GPV	671	3320	10192	10520	10743	SS, LRRNT, 16LRR, LRRCT1, TM	560	3:195598626-195600308	ENSP00000319286	ENSG00000178732	CD42d	Yes, 1, Topology=o522-544i	YES, 1-16(0.937)	Yes, 1, 521 544	No
Cpn2	Carboxypeptidase N, polypeptide 2	671	3320	12102	12561	12887	SS, LRRNT, 14LRR, LRRCT1	547	16:29063712-29074853	ENSMUSP00000069318	ENSMUSG00000023176	1300018K11Rik; Cpn2	No	YES, 1-21(0.948)	No	Yes, 1
CPN2	Carboxypeptidase N, polypeptide 2	671	3320	12102	12561	12887	SS, LRRNT, 14LRR, LRRCT1	545	3:195542198-195553314	ENSP00000319464	ENSG00000178772	ACBP	No	YES, 1-21(0.911)	No	Yes, 1
Igfals	Als	671	7252	7532	7676	7734	SS, LRRNT, 19LRR, LRRCT1	603	17:24607540-24609348	AK004926.1	ENSMUSG00000046070	ALS, Albs	No	YES, 1-27(0.906)	Yes, 1, 6 23	Yes, 1
IGFALS	ALS	671	7252	7532	7676	7734	SS, LRRNT, 18LRR, LRRCT1	605	16:1780417-1783735	ENSP00000215539	ENSG00000099769	ALS	No	YES, 1-27(0.892)	No	Yes, 1
KIAA0644		671	10234	10860	11238	11494	SS, LRRNT, 13LRR, LRRCT1, FN3, TM	811	7:28959501-28964433	BC036337	OTTHUMG00000023561		Yes, 1, Topology=o697-719i	YES, 1-25(0.870)	Yes, 3, 61 79 656 673 698 716	Yes, 1
RIKEN cDNA 1200009O22 gene	mKIAA0644	671	10234	10860	11238	11494	SS, LRRNT, 13LRR, LRRCT1, FN3, TM	809	6:53745044-53750272.	BC043099	ENSMUSG00000068503	mKIAA0644	Yes, 1, Topology=o695-717i	YES, 1-25(0.750)	Yes, 3, 61 79 654 671 696 714	Yes, 1
CG7509		671	25631	27360	28472	29304	SS, LRRNT, 14LRR, LRRCT1	615	3L:4783924-4786121	CG7509-PA	CG7509	CT1509; tartan/capricious-like	No	YES, 1-22(0.763)	No	No
Amigo1	Alivin 2	794	3226	5860	5929	5946	SS, LRRNT, 7LRR, LRRCT1, IG, TM	492	3:107982078-107987522	ENSMUSP00000061244	ENSMUSG00000050947	A; ali2; Amigo; MGC25558	Yes, 2, Topology=i7-25o370-392i	YES, 1-27(0.936)	Yes, 1, 372 390	Yes, 1
Amigo2	Alivin 1	794	3226	5860	5929	5946	SS, LRRNT, 7LRR, LRRCT1, IG, TM	519	15:97320788-97323931	ENSMUSP00000059913	ENSMUSG00000048218	Ali1; AI415330; AW208913	Yes, 1, Topology=o397-419i	YES, 1-38(0.628)	Yes, 1, 398 418	Yes, 2
Amigo3	Alivin 3	794	3226	9589	9866	10057	SS, LRRNT, 7LRR, LRRCT1, IG, TM	508	9:108117297-108122894	ENSMUSP00000082137	ENSMUSG00000032593	ali3; mKIAA1851; E430002N15Rik	Yes, 1, Topology=o383-405i	YES, 1-19(0.957)	Yes, 1, 388 407	Yes, 1
AMIGO1	ALIVIN 2	794	3226	5860	5929	5946	SS, LRRNT, 7LRR, LRRCT1, IG, TM	493	1:109761489-109764346	ENSP00000316119	ENSG00000181754	Q8IW71, Q9ULQ7	Yes, 1, Topology=o371-393i	YES, 1-27(0.844)	Yes, 1, 373 390	Yes, 1
AMGO2	ALIVIN 1	794	3226	5860	5929	5946	SS, LRRNT, 7LRR, LRRCT1, IG, TM	522	12:45755757-45759915	ENSP00000266581	ENSG00000139211	Q7Z4A0, Q96CN8	Yes, 1, Topology=o398-420i	YES, 1-39(0.738)	Yes, 1, 395 419	Yes, 2
AMGO3	ALIVIN 3	794	3226	9589	9866	10057	SS, LRRNT, 7LRR, LRRCT1, IG, TM	504	3:49730388-49731959	ENSP00000323096	ENSG00000176020	Q96JH6	Yes, 1, Topology=o383-405i	YES, 1-19(0.958)	Yes, 1, 385 404	Yes, 1
Lrrc8	Phyhd1	1037	949	955	900	870	4TM, 17LRR	810	2:30169885-30214311	ENSMUSP00000007620	ENSMUSG00000007476	Lrrc8a; Lrrc8	Yes, 3, Topology=i26-48o124-146i320-342o	NO, 1-42(0.247)	Yes, 5	Yes, 2
Lrrc8b		1037	949	955	900	870	4TM, 18LRR	793	5:105720092-105726491	ENSMUSP00000092127	ENSMUSG00000070639	R75581; Lrrc8b	Yes, 4	NO, 1-42(0.460)	Yes, 5	Yes, 2
Lrrc8c		1037	949	955	900	870	4TM, 17LRR	803	5:104581475-104671029	ENSMUSP00000066015	ENSMUSG00000054720	AI326115; E430036I04Rik; Lrrc8c	Yes, 4	NO, 1-42(0.237)	Yes, 4	Yes, 2
Lrrc8d	Lrrc5	1037	949	955	900	870	4TM, 18LRR	859	5:104762021-104877195	ENSMUSP00000057293	ENSMUSG00000046079	4930525N13Rik; Lrrc5; Lrrc8d	Yes, 3, Topology=i26-48o165-184i366-388o	NO, 1-42(0.366)	Yes, 5	Yes, 2
Lrrc8e		1037	949	955	900	870	4TM, 17LRR	795	8:3581786-3591857	ENSMUSP00000052055	ENSMUSG00000046589	C87354	Yes, 3, Topology=i26-48o117-139i311-333o	NO, 1-42(0.290)	Yes, 4	Yes, 2
LRRC8	PHYHD1	1037	949	955	900	870	4TM, 17LRR	810	9:128727846-128758932	ENSP00000259324	ENSG00000136802	Q6UXM2, Q8NCI0, Q9P2B1	Yes, 4	NO, 1-42(0.247)	Yes, 5	Yes, 2
LRRC8B		1037	949	955	900	870	4TM, 18LRR	803	1:89745825-89771236	ENSP00000350933	ENSG00000197147	TA-LRRP; KIAA0231	Yes, 4	NO, 1-42(0.460)	Yes, 5	Yes, 2
LRRC8C		1037	949	955	900	870	4TM, 17LRR	803	1:89810728-89892733	ENSP00000304477	ENSG00000171488	AD158	Yes, 4	NO, 1-42(0.237)	Yes, 4	Yes, 2
LRRC8D	LRRC5	1037	949	955	900	870	4TM, 18LRR	858	1:89998625-90113580	ENSP00000338887	ENSG00000171492	Q6UWB2, Q9NVW3	Yes, 3, Topology=i26-48o164-183i365-387o	NO, 1-42(0.366)	Yes, 5	Yes, 2
LRRC8E		1037	949	955	900	870	4TM, 17LRR	796	19:7859390-7872908	ENSP00000306524	ENSG00000171017	FLJ23420	Yes, 3, Topology=i26-48o117-139i312-334o	NO, 1-42(0.290)	Yes, 4	Yes, 2
Slitrk1		1198	1116	1050	988	955	SS, LRRNT, 7LRR, LRRCT1, LRRNT, 6LRR, LRRCT1, TM	696	14:107794000-107796090.	ENSMUSP00000097897	ENSMUSG00000075478	Slitrk1; 3200001I04Rik	Yes, 1, Topology=o621-643i	YES, 1-17(0.915)	Yes, 1, 619 643	Yes, 1
Slitrk2		1198	1116	1050	988	955	SS, LRRNT, 7LRR, LRRCT1, LRRNT, 6LRR, LRRCT1, TM	846	X:61322502-61325042	ENSMUSP00000044094	ENSMUSG00000036790	A930040J07	Yes, 1, Topology=o623-645i	YES, 1-21(0.799)	Yes, 1, 621 645	Yes, 1
Slitrk3		1198	1116	1050	988	955	SS, LRRNT, 7LRR, LRRCT1, LRRNT, 6LRR, LRRCT1, TM	980	3:72796382-72805200	ENSMUSP00000088561	ENSMUSG00000048304		Yes, 2, Topology=i13-35o658-680i	YES, 1-29(0.827)	Yes, 2, 16 35 656 680	Yes, 1
Slitrk4		1198	1116	1050	988	955	SS, LRRNT, 7LRR, LRRCT1, LRRNT, 6LRR, LRRCT1, TM	837	X:58938041-58945593	ENSMUSP00000064443	ENSMUSG00000046699	D930039I09Rik; Slitrk4	Yes, 1, Topology=o621-643i	YES, 1-18(0.926)	Yes, 1, 619 643	Yes, 1
Slitrk5		1198	1116	1050	988	955	SS, LRRNT, 7LRR, LRRCT1, LRRNT, 6LRR, LRRCT1, TM	957	14:106214047-106222067	ENSMUSP00000041499	ENSMUSG00000033214	Slitrk5; 2610019D03Rik	Yes, 1, Topology=o666-688i	NO, 1-40(0.415)	Yes, 1, 665 689	Yes, 1
Slitrk6		1198	1116	1050	988	955	SS, LRRNT, 7LRR, LRRCT1, LRRNT, 6LRR, LRRCT1, TM	840	14:105286272-105292758	ENSMUSP00000077492	ENSMUSG00000045871	4832410J21Rik; Slitrk6	Yes, 1, Topology=o610-632i	YES, 1-22(0.830)	Yes, 1, 608 632	No
SLITRK1		1198	1116	1050	988	955	SS, LRRNT, 7LRR, LRRCT1, LRRNT, 6LRR, LRRCT1, TM	696	13:83351553-83353643	ENSP00000320697	ENSG00000178235	KIAA1910, LRRC12	Yes, 1, Topology=o621-643i	YES, 1-17(0.915)	Yes, 1, 619 643	Yes, 1
SLITRK2		1198	1116	1050	988	955	SS, LRRNT, 7LRR, LRRCT1, LRRNT, 6LRR, LRRCT1, TM	845	X:144607803-144612904	ENSP00000334374	ENSG00000185985	CXorf2, KIAA1854, SLITL1	Yes, 1, Topology=o622-644i	YES, 1-21(0.799)	Yes, 1, 620 644	Yes, 1
SLITRK3		1198	1116	1050	988	955	SS, LRRNT, 7LRR, LRRCT1, LRRNT, 6LRR, LRRCT1, TM	977	3:166387212-166397171	ENSP00000241274	ENSG00000121871	KIAA0848	Yes, 2, Topology=i12-34o657-679i	YES, 1-28(0.854)	Yes, 2, 15 34 655 679	Yes, 1
SLITRK4		1198	1116	1050	988	955	SS, LRRNT, 7LRR, LRRCT1, LRRNT, 6LRR, LRRCT1, TM	837	X:142441464-142449116	ENSP00000336627	ENSG00000179542	DKFZp547M2010	Yes, 1, Topology=o621-643i	YES, 1-18(0.942)	Yes, 1, 619 643	Yes, 1
SLITRK5		1198	1116	1050	988	955	SS, LRRNT, 7LRR, LRRCT1, LRRNT, 6LRR, LRRCT1, TM	958	13:87122871-87129869	ENSP00000298025	ENSG00000165300	KIAA0918, LRRC11, bA364G4.2	Yes, 1, Topology=o666-688i	NO, 1-40(0.414)	Yes, 1, 665 689	Yes, 1
SLITRK6		1198	1116	1050	988	955	SS, LRRNT, 7LRR, LRRCT1, LRRNT, 6LRR, LRRCT1, TM	841	13:85264923-85271484	ENSP00000327635	ENSG00000184564	4832410J21Rik, FLJ22774	Yes, 1, Topology=o611-633i	YES, 1-26(0.756)	Yes, 1, 609 633	Yes, 1
Lrrtm1		1300	1219	1154	1087	1054	SS, LRRNT, 11LRR, LRRCT, TM	522	6:77592805-77607908	ENSMUSP00000020400	ENSMUSG00000060780	Lrrtm1; 4632401D06Rik; AW125451	Yes, 1, Topology=o428-450i	YES, 1-34(0.817)	No	Yes, 1
Lrrtm2		1300	1219	1154	1087	1054	SS, LRRNT, 11LRR, LRRCT, TM	515	18:35432670-35438669	AY182027	ENSMUSG00000048885	AI851755; BB129880; mKIAA0416; C630011A14Rik	Yes, 1, Topology=o422-444i	YES, 1-33(0.836)	Yes, 2, 9 33 422 442	Yes, 1
Lrrtm3		1300	1219	1154	1087	1054	SS, LRRNT, 11LRR, LRRCT, TM	582	10:63866885-64028643	AY182029	ENSMUSG00000042846	9630044H04Rik	Yes, 1, Topology=o421-443i	YES, 1-30(0.880)	Yes, 2, 11 30 422 441	Yes, 1
Lrrtm4		1300	1219	1154	1087	1054	SS, LRRNT, 11LRR, LRRCT, TM	518	6:80352900-81144284	AY182031	ENSMUSG00000052581	A230052N11; 7530419J18Rik	Yes, 2, Topology=i13-30o425-447i	YES, 1-30(0.925)	Yes, 2, 11 30 425 444	Yes, 1
LRRTM1		1300	1219	1154	1087	1054	SS, LRRNT, 11LRR, LRRCT, TM	522	2:80427141-80443176	ENSP00000295057	ENSG00000162951	FLJ32082	Yes, 1, Topology=o428-450i	YES, 1-34(0.845)	No	Yes, 1
LRRTM2		1300	1219	1154	1087	1054	SS, LRRNT, 11LRR, LRRCT, TM	516	5:138236598-138238145	AY182026	ENSG00000146006	KIAA0416	Yes, 1, Topology=o423-445i	YES, 1-33(0.837)	Yes, 2, 9 33 423 443	Yes, 1
LRRTM3		1300	1219	1154	1087	1054	SS, LRRNT, 11LRR, LRRCT, TM	513	10:68355819-68529072	AY182028	ENSG00000198739	MGC131810	Yes, 2, Topology=i5-27o420-442i	YES, 1-30(0.884)	Yes, 2, 8 27 420 440	Yes, 1
LRRTM4		1300	1219	1154	1087	1054	SS, LRRNT, 11LRR, LRRCT, TM	518	2:77657093-77658649	AY182030	ENSG00000176204	FLJ12568	Yes, 2, Topology=i13-30o425-447i	YES, 1-30(0.917)	Yes, 2, 11 30 425 444	Yes, 1
Lrfn1	Salm2	1393	1310	1253	1191	1156	SS, LRRNT, 8LRR, LRRCT1, IG, FN3, TM	766	7:28167387-28170892	AAZ20639	ENSMUSG00000030600	BC004018; Lrfn1; Salm2	Yes, 1, Topology=o535-557i	YES, 1-31(0.683)	Yes, 1, 536 557	Yes, 1
Lrfn2	Salm1	1393	1310	1253	1191	1156	SS, LRRNT, 8LRR, LRRCT1, IG, FN3, TM	788	17:46458499-46623708	ENSMUSP00000047573	ENSMUSG00000040490	Salm1; 5730420O05Rik	Yes, 1, Topology=o533-555i	YES, 1-20(0.849)	Yes, 1, 529 553	Yes, 1
Lrfn3	Salm4	1393	1310	1253	1191	1156	SS, LRRNT, 8LRR, LRRCT1, IG, FN3, TM	626	7:25769569-25776924	ENSMUSP00000037616	ENSMUSG00000036957	Salm4;	Yes, 1, Topology=o538-560i	YES, 1-16(0.925)	Yes, 2, 480 499 539 560	Yes, 1
Lrfn4	Salm3	1393	1310	1253	1191	1156	SS, LRRNT, 8LRR, LRRCT1, IG, FN3, TM	636	19:4400581-4404293	ENSMUSP00000050039	ENSMUSG00000045045	Salm3;	Yes, 1, Topology=o517-539i	YES, 1-16(0.944)	Yes, 1, 514 538	Yes, 1
Lrfn5	Salm5	1393	1310	1253	1191	1156	SS, LRRNT, 8LRR, LRRCT1, IG, FN3, TM	746	12:58253084-58597765	ENSMUSP00000051546	ENSMUSG00000035653	Salm5;	Yes, 1, Topology=o528-550i	YES, 1-17(0.894)	Yes, 1, 529 550	Yes, 1
LRFN1	SALM2	1393	1310	1253	1191	1156	SS, LRRNT, 8LRR, LRRCT1, IG, FN3, TM	771	19:44489048-44497605	XP_945666	ENSG00000128011	SALM2; KIAA1484	Yes, 1, Topology=o535-557i	YES, 1-31(0.692)	Yes, 1, 536 557	Yes, 1
LRFN2	SALM1	1393	1310	1253	1191	1156	SS, LRRNT, 8LRR, LRRCT1, IG, FN3, TM	789	6:40467351-40663104	ENSP00000345985	ENSG00000156564	KIAA1246	Yes, 1, Topology=o533-555i	YES, 1-20(0.849)	Yes, 1, 529 553	Yes, 1
LRFN3	SALM4	1393	1310	1253	1191	1156	SS, LRRNT, 8LRR, LRRCT1, IG, FN3, TM	628	19:41119590-41127924	ENSP00000246529	ENSG00000126243	MGC2656; SALM4	Yes, 1, Topology=o537-559i	YES, 1-16(0.933)	Yes, 2, 480 499 539 560	Yes, 2
LRFN4	SALM3	1393	1310	1253	1191	1156	SS, LRRNT, 8LRR, LRRCT1, IG, FN3, TM	635	11:66381549-66384521	ENSP00000312535	ENSG00000173621	MGC3103; MGC3103; SALM3	Yes, 1, Topology=o517-539i	YES, 1-16(0.944)	Yes, 2, 464 482 513 537	Yes, 1
LRFN5	SALM5	1393	1310	1253	1191	1156	SS, LRRNT, 8LRR, LRRCT1, IG, FN3, TM	719	14:41146523-41443498	ENSP00000298119	ENSG00000165379	C14orf146	Yes, 1, Topology=o528-550i	YES, 1-17(0.863)	Yes, 2, 476 500 525 549	Yes, 1
Bgn	Slrr1a	1650	1594	1534	1484	1450	SS, LRRNT, 9LRR, LRRCT2	369	X:68144300-68156589	ENSMUSP00000033741	ENSMUSG00000031375	BG, DSPG1, PG-S1, SLRR1A	No	YES, 1-16(0.967)	No	Yes, 1
Dcn	Slrr1b	1650	1594	1534	1484	1450	SS, LRRNT, 10LRR, LRRCT2	354	10:97459373-97497710	ENSMUSP00000020087	ENSMUSG00000019929	DC, DSPG2, PG40, PGS2, SLRR1B	No	YES, 1-16(0.905)	No	Yes, 1
Aspn	Slrr1c	1650	1594	1534	1484	1450	SS, LRRNT, 9LRR, LRRCT2	373	13:49144001-49167074	ENSMUSP00000021820	ENSMUSG00000021388	PLAP1, SLRR1C, 4631401G09Rik; AA986886	No	YES, 1-15(0.863)	No	Yes, 1
BGN	SLRR1A	1650	1594	1534	1484	1450	SS, LRRNT, 9LRR, LRRCT2	368	X:152281258-152295851	ENSP00000327336	ENSG00000182492	DSPG1, SLRR1A	No	YES, 1-15(0.900)	No	Yes, 1
DCN	SLRR1B	1650	1594	1534	1484	1450	SS, LRRNT, 10LRR, LRRCT2	359	12:90041504-90079274	ENSP00000052754	ENSG00000011465	DSPG2, SLRR1B	No	YES, 1-16(0.945)	No	No
ASPN	SLRR1C	1650	1594	1534	1484	1450	SS, LRRNT, 9LRR, LRRCT2	380	9:92298050-92324343	ENSP00000223657	ENSG00000106819	FLJ20129, PLAP1, SLRR1C	No	YES, 1-16(0.911)	No	Yes, 1
Tlr1	toll-like receptor 1	1732	1678	1622	1565	1529	SS, LRRNT, 15LRR, LRRCT1, TM, TIR	795	5:63726664-63734529	ENSMUSP00000060793	ENSMUSG00000044827		Yes, 2, Topology=i7-24o583-605i	YES, 1-25(0.819)	No	Yes, 1
Tlr2	toll-like receptor 2	1732	1678	1622	1565	1529	SS, LRRNT, 17LRR, LRRCT1, TM, TIR	784	3:83572214-83577711	ENSMUSP00000029623	ENSMUSG00000027995	Ly105	Yes, 1, Topology=o588-610i	YES, 1-24(0.934)	No	Yes, 1
Tlr6	toll-like receptor 6	1732	1678	1622	1565	1529	SS, LRRNT, 19LRR, LRRCT1, TM, TIR	806	5:63754936-63761865	ENSMUSP00000062096	ENSMUSG00000051498		Yes, 2, Topology=i20-39o596-618i	NO, 1-30(0.289)	Yes, 1, 18 36	Yes, 1
TLR1	CD281, Toll-like receptor 1	1732	1678	1622	1565	1529	SS, 16LRR, LRRCT1, TM, TIR	786	4:38620444-38628978	ENSP00000354932	ENSG00000174125	KIAA0012, rsc786	Yes, 1, Topology=o582-604i	YES, 1-22(0.918)	No	Yes, 1
TLR2	TIL4, Toll-like receptor 2	1732	1678	1622	1565	1529	SS, LRRNT, 19LRR, LRRCT1, TM, TIR	784	4:154980257-154984456	ENSP00000260010	ENSG00000137462	TIL4	Yes, 1, Topology=o588-610i	YES, 1-18(0.900)	No	Yes, 1
TLR6	Toll-like receptor 6	1732	1678	1622	1565	1529	SS, LRRNT, 19LRR, LRRCT1, TM, TIR	796	4:38651270-38653660	ENSP00000309253	ENSG00000174130		Yes, 2, Topology=i7-29o587-609i	NO, 1-31(0.392)	No	Yes, 1
TLR10	toll-like receptor 10	1732	1678	1622	1565	1529	SS, LRRNT, 19LRR, LRRCT1, TM, TIR	811	4:38596426-38607155	ENSP00000354459	ENSG00000174123		Yes, 1, Topology=o577-599i	YES, 1-19(0.575)	Yes, 4	No
Podn	Podocan	1748	1696	1646	5821	5836	SS, LRRNT, 21LRR	611	4:106973701-106987583	ENSMUSP00000048962	ENSMUSG00000028600	SLRR5A	Yes, 1, Topology=i7-29o	YES, 1-23(0.941)	No	Yes, 1
PODN	PODOCAN	1748	1696	1646	5821	5836	SS, LRRNT, 21 LRR	661	1:53239875-53263194	ENSP00000308315	ENSG00000174348	MGC24995, PCAN, PODOCAN, SLRR5A	No	YES, 1-20(0.907)	No	No
Podnl1	Podocan-like 1	1748	1696	1646	3780	3762	SS, LRRNT, 21LRR	568	8:87016094-87022672	NM_001013384	244550	Gm506; 5832418A03Rik	No	NO, 1-6(0.195)	No	No
PODNL1	PODOCAN-LIKE 1	1748	1696	1646	3780	3762	SS, LRRNT, 18LRR	512	19:13904167-13925193	ENSP00000254320	ENSG00000132000	FLJ23447; SLRR5B	No	YES, 1-26(0.890)	No	Yes, 1
C56E6.6		1796	5143	8386	22037	22689	* …41LRR, LRRCT1	1102	II:6540165-6544297	C56E6.6	C56E6.6		No	NO, 1-32(0.260)	No	No
CG40500		1796	5143	8386	11883	14994	*... 40LRR, LRRCT1, FN3, TM	1470	Xh:214902-235557.	CG40500-PD	CG40500		Yes, 1, Topology=o1292-1314i	NO, 1-39(0.023)	Yes, 1, 1291 1314	Yes, 1
CG5195		1796	5143	8386	27788	28588	SS, LRRNT, 34LRR, LRRCT1	1535	3L:20388531-20398189	CG5195-PA	CG5195	CT16609; tartan/capricious-like	No	YES, 1-19(0.928)	No	Yes, 1
CG7896		1796	5143	8386	11883	29432	SS, LRRNT, 42LRR, LRRCT1, TM	1392	3R:25809174-25816514	CG7896-PA	CG7896	CT23878; tartan/capricious-like	Yes, 2, Topology=i13-31o1241-1263i	YES, 1-30(0.793)	Yes, 3, 13 30 1241 1263 1276 1293	Yes, 1
chp	Chaoptin	1796	5143	13751	25152	25868	SS, LRRNT, 42LRR, LRRCT1	1315	3R:27029904-27036452	CG1744-PA	CG1744	24B10, 516, CT5040, Chaoptin, MAb+24B10, MAb24B10, Nsp	Yes, 1, Topology=i5-27o	YES, 1-29(0.912)	Yes, 1, 9 27	Yes, 1
CG4168		1796	5143	13751	27464	28254	SS, LRRNT, 44LRR, LRRCT1, GPI	1443	2L:15158036-15174249	CG4168-PA	CG4168	BG:DS03192.2	No	YES, 1-17(0.795)	No	Yes, 1
CG8561		1796	5143	27662	28794	29638	SS, 28LRR, LRRCT1, TM	953	2R:9786463-9789735	CG8561-PA	CG8561	CT24963; tartan/capricious-like	No	NO, 1-39(0.078)	No	No
Tol-1		1796	7985	8352	8558	8674	SS, LRRNT, 24LRR, LRRCT1, LRRNT, 5LRR, LRRCT1, TM, TIR	1221	I:444002-461590	C07F11.1	C07F11.1	tol-1; 1A933; NM_058332	Yes, 1, Topology=o999-1021i	YES, 1-22(0.960)	Yes, 3, 7 23 997 1021 1036 1060	Yes, 1
Tl	dToll1	1796	9274	9759	10055	12016	SS, LRRNT, 18LRR, LRRCT1, LRRNT, 4LRR, LRRCT1, TM, TIR	1097	3R:22624765-22668125	CG5490-PA	CG5490	CT17414, Fs(1)Tl, Fs(3)Tl, T1, Toll, Toll-1, dToll, dToll1	Yes, 1, Topology=o806-828i	YES, 1-27(0.866)	No	No
MstProx	dToll3	1796	9274	9759	10055	12016	*…8LRR, LRRNT, 7LRR, LRRNT, 3LRR, LRRCT1, LRRNT, LRR, LRRCT1, TM, TIR	967	3R:3191661-3195027	CG1149-PA	CG1149	DmMstProx, Tl-3, Toll-3, dTLR3, dToll3, mstprox, toll	Yes, 1, Topology=o772-794i	NO, 1-16(0.111)	No	No
Toll-4	dToll4	1796	9274	9759	10055	12016	*…7LRR, LRRNT, 5LRR, LRRNT, 4LRR, LRRCT1, LRRNT, 2LRR, LRRCT1, TM, TIR	1125	2L:9084107-9089440	CG18241-PA	CG18241	CT29238, TL4, Tl-4, Toll-like, dTLR4, dToll4, toll	Yes, 1, Topology=o922-944i	NO, 1-1(0.159)	No	No
Tehao	dToll5	1796	9274	9759	10055	29162	SS, LRRNT, 11LRR, LRRNT, 4LRR, LRRCT1, TM, TIR	795	2L:13435637-13440955	CG7121-PA	CG7121	CT22017, Tl-5, Toll+5, Toll-5, dTLR5, dToll5, tehao, toll	Yes, 2, Topology=i5-27o591-613i	YES, 1-22(0.958)	Yes, 3, 6 30 534 556 587 611	Yes, 1
Toll-6	dToll6	1796	7985	8352	8558	8674	*...26LRR, LRRCT1, LRRNT, 5LRR, LRRCT1, TM, TIR	1514	3L:15301959-15307470	CG7250-PA	CG7250	18w-like, CT22359, Tl-6, dTLR6, dToll6, toll	Yes, 1, Topology=o1055-1077i	YES, 1-14(0.727)	Yes, 2, 1012 1029 1054 1077	No
Toll-7	dToll7	1796	7985	8352	8558	8674	SS, 26LRR, LRRCT1, LRRNT, 5LRR, LRRCT1, TM, TIR	1446	2R:15341768-15346108	CG8595-PA	CG8595	CT24947, Tl-7, Toll-like, dTLR7, dToll7, toll	Yes, 1, Topology=o1048-1070i	YES, 1-16(0.962)	Yes, 1, 1047 1070	Yes, 1
Tollo	dToll8	1796	7985	8352	8558	8674	SS, 26LRR, LRRCT1, LRRNT, 5LRR, LRRCT1, TM, TIR	1346	3L:15200900-15208091	CG6890-PA	CG6890	CT21344, Tl-8, Toll-8, dTLR8, dToll8, toll, tollo	Yes, 2, Topology=i7-24o1019-1041i	YES, 1-21(0.951)	Yes, 3, 7 23 1020 1043 1074 1090	Yes, 1
18w	18 Wheeler	1796	7985	8352	8558	8674	SS, 25LRR, LRRCT1, LRRNT, 4LRR, LRRCT1, TM, TIR	1385	2R:15626374-15631795	CG8896-PA	CG8896	18-Wheeler, 18W, CT25100, l(2)00053, tlr, toll, wheeler	Yes, 2, Topology=i7-26o995-1017i	YES, 1-26(0.906)	Yes, 1, 998 1017	Yes, 1
Optc	Opticin	2248	2243	5162	8438	8542	SS, LRRNT, 5LRR, LRRCT2	328	1:133747985-133757964	ENSMUSP00000010455	ENSMUSG00000010311	MGC117622	No	YES, 1-19(0.907)	No	No
Ogn	Slrr3a/Osteoglycin	2248	2243	11632	12045	12338	SS, LRRNT, 6LRR, LRRCT2	298	13:49204907-49221361	ENSMUSP00000021822	ENSMUSG00000021390	OG, SLRR3A, mimecan, mimican, 3110079A16Rik	No	YES, 1-19(0.899)	No	No
Dspg3	Epiphycan/Slrr3b	2248	2243	10805	11178	11432	SS, LRRNT, 5LRR, LRRCT2	322	10:97624714-97662546	ENSMUSP00000020094	ENSMUSG00000019936	PG-Lb, SLRR3B, epiphycan	No	YES, 1-19(0.960)	Yes, 1, 7 23	Yes, 1
OPTC	OPTICIN	2248	2243	5162	12852	13200	SS, LRRNT, 5LRR, LRRCT2	332	1:200194928-200209649	ENSP00000343233	ENSG00000188770	OPT	No	YES, 1-19(0.910)	No	Yes, 1
OGN	SLRR3A/OSTEOGLYCIN	2248	2243	11632	12045	12338	SS, LRRNT, 6LRR, LRRCT2	298	9:92225816-92246397	ENSP00000262551	ENSG00000106809	OIF, SLRR3A	No	YES, 1-19(0.951)	No	No
DSPG3	EPIPHYCAN/SLRR3B	2248	2243	10805	11178	11432	SS, LRRNT, 5LRR, LRRCT2	322	12:89859934-89901275	ENSP00000261172	ENSG00000083782	Pg-Lb, SLRR3B	No	YES, 1-19(0.933)	Yes, 1, 6 23	Yes, 1
Prelp	Slrr2a	2299	2309	3401	5364	8835	SS, LRRNT, 9LRR, LRRCT2	378	1:133761070-133772169	ENSMUSP00000048803	ENSMUSG00000041577	SLRR2A; 7330409J17Rik	No	YES, 1-21(0.953)	No	Yes, 1
Kera	Slrr2b/Keratocan	2299	2309	3401	12021	8835	SS, LRRNT, 9LRR, LRRCT2	394	10:97587722-97594226	ENSMUSP00000020091	ENSMUSG00000019932	CNA2, SLRR2B	No	YES, 1-20(0.940)	No	Yes, 1
Omd	Slrr2c/Osteomodulin	2299	2309	11058	11450	11722	SS, LRRNT, 9LRR, LRRCT2	423	13:49188998-49192346	ENSMUSP00000065706	ENSMUSG00000048368	SLRR2C, osteoadherin	No	YES, 1-20(0.870)	No	Yes, 1
Lum	Slrr2d/Lumican	2299	2309	3401	5364	7511	SS, LRRNT, 9LRR, LRRCT2	338	10:97546041-97553024	ENSMUSP00000040877	ENSMUSG00000036446	Ldc, SLRR2D	No	YES, 1-18(0.842)	No	Yes, 1
Fmod	Slrr2e/Fibromodulin	2299	2309	3401	5364	7511	SS, LRRNT, 9LRR, LRRCT2	376	1:133888941-133898321	ENSMUSP00000035489	ENSMUSG00000041559	SLRR2E; AI131919; AU041740	No	YES, 1-18(0.864)	No	Yes, 1
PRELP	SLRR2A	2299	2309	3401	5364	8835	SS, LRRNT, 9LRR, LRRCT2	382	1:200176540-200192132	ENSP00000343924	ENSG00000188783	SLRR2A	No	YES, 1-20(0.924)	No	Yes, 1
KERA	SLRR2B/KERATOCAN	2299	2309	3401	12021	8835	SS, LRRNT, 9LRR, LRRCT2	352	12:89946739-89954599	ENSP00000266719	ENSG00000139330	CNA2, SLRR2B	No	YES, 1-20(0.940)	No	Yes, 1
OMD	SLRR2C/OSTEOMODULIN	2299	2309	11058	11450	11722	SS, LRRNT, 9LRR, LRRCT2	421	9:92256093-92266115	ENSP00000247535	ENSG00000127083	SLRR2C, osteoadherin	No	YES, 1-20(0.856)	No	Yes, 1
LUM	SLRR2D/LUMICAN	2299	2309	3401	5364	7511	SS, LRRNT, 9LRR, LRRCT2	338	12:89999801-90007762	ENSP00000266718	ENSG00000139329	LDC, SLRR2D	No	YES, 1-18(0.862)	No	Yes, 1
FMOD	SLRR2E/FIBROMODULIN	2299	2309	3401	5364	7511	SS, LRRNT, 9LRR, LRRCT2	376	1:200041414-200051891	ENSP00000347041	ENSG00000122176	SLRR2E	No	YES, 1-18(0.939)	No	Yes, 1
Lgi1		2551	2584	2567	2525	2481	SS, LRRNT, 4LRR, LRRCT1, 2EPTP	557	19:37608586-37652743	ENSMUSP00000084507	ENSMUSG00000067242	Lgi1; BB130740	No	YES, 1-34(0.565)	Yes, 1, 12 31	Yes, 1
Lgi2		2551	2584	2567	2525	2481	SS, LRRNT, 4LRR, LRRCT1, 2EPTP	550	5:51348718-51377161	ENSMUSP00000040436	ENSMUSG00000039252	mKIAA1916	No	YES, 1-25(0.880)	Yes, 1, 6 22	Yes, 1
Lgi3		2551	2584	2567	2525	2481	SS, LRRNT, 5LRR, LRRCT1, 3EPTP	548	14:64846860-64854313	ENSMUSP00000046705	ENSMUSG00000033595	Lgi3; AW049851	No	YES, 1-30(0.849)	Yes, 1, 14 30	No
Lgi4		2551	2584	2567	2525	2481	SS, LRRNT, 5LRR, LRRCT1, 3EPTP	537	7:26468266-26479107	ENSMUSP00000041579	ENSMUSG00000036560	Lgi4; clp	No	YES, 1-19(0.954)	Yes, 1, 75 91	Yes, 1
LGI1		2551	2584	2567	2525	2481	SS, LRRNT, 4LRR, LRRCT1, 2EPTP	557	10:95507632-95547903	ENSP00000265991	ENSG00000108231	EPT, IB1099	No	YES, 1-34(0.584)	Yes, 1, 12 31	Yes, 1
LGI2		2551	2584	2567	2525	2481	SS, LRRNT, 5LRR, LRRCT1, 3EPTP	545	4:24679659-24708584	ENSP00000282970	ENSG00000153012	FLJ10675, KIAA1916	Yes, 1, Topology=i7-29o	YES, 1-22(0.959)	Yes, 1, 6 24	Yes, 1
LGI3		2551	2584	2567	2525	2481	SS, LRRNT, 5LRR, LRRCT1, 3EPTP	548	8:22060290-22070290	ENSP00000302297	ENSG00000168481	LGIL4	No	YES, 1-30(0.767)	Yes, 1, 8 26	Yes, 1
LGI4		2551	2584	2567	2525	2481	SS, LRRNT, 5LRR, LRRCT1, 2EPTP	537	19:40307257-40317944	ENSP00000312273	ENSG00000153902	LGIL3	No	YES, 1-19(0.941)	Yes, 2, 4 20 75 91	Yes, 1
Rtn4r	Nogor	3067	3182	3184	5840	11605	SS, LRRNT, 9LRR, LRRCT1, GPI	473	16:16921756-16923174	BC058381	ENSMUSG00000043811	NgR, Nogo-66	No	YES, 1-26(0.885)	Yes, 1, 228 247	Yes, 1
Rtn4rl1	Ngr3	3067	3182	3184	5840	9697	SS, LRRNT, 9LRR, LRRCT1, GPI	445	11:74990403-74991740	BC030471	ENSMUSG00000045287	Ngr3, Ngrh2, Ngrl2	No	YES, 1-24(0.919)	Yes, 4	Yes, 1
Rtn4rl2	Ngr2	3067	3182	3184	10570	10794	SS, LRRNT, 9LRR, LRRCT1, GPI	420	2:84569696-84584442	ENSMUSP00000057725	ENSMUSG00000050896	Ngr2, Ngrh1, Ngrl3	No	YES, 1-30(0.878)	Yes, 1, 246 265	Yes, 1
RTN4R	NOGOR	3067	3182	3184	5840	11605	SS, LRRNT, 9LRR, LRRCT1, GPI	473	22:18603494-18630370	ENSP00000043402	ENSG00000040608	NOGOR	No	YES, 1-25(0.930)	Yes, 1, 231 249	Yes, 1
RTN4RL1	NGR3	3067	3182	3184	5840	9697	SS, LRRNT, 9LRR, LRRCT1, GPI	441	17:1786540-1787865	ENSP00000330631	ENSG00000185924	DKFZp547J144, NGRH2, NgR3	No	YES, 1-24(0.906)	No	Yes, 1
RTN4RL2	NGR2	3067	3182	3184	10570	10794	SS, LRRNT, 9LRR, LRRCT1, GPI	420	11:56984915-57000960	ENSP00000335397	ENSG00000186907	NGRH1, NgR2	No	YES, 1-27(0.922)	Yes, 2, 11 28 84 102	Yes, 2
Flrt1	fibronectin leucine rich transmembrane protein 1	3890	4113	4157	4136	4125	SS, LRRNT, 11LRR, LRRCT1, FN3, TM	646	19:6808844-6819579	ENSMUSP00000053573	ENSMUSG00000047787		Yes, 1, Topology=o528-550i	YES, 1-23(0.838)	Yes, 1, 525 549	Yes, 1
Flrt2	fibronectin leucine rich transmembrane protein 2	3890	4113	4157	4136	4125	SS, LRRNT, 11LRR, LRRCT1, FN3, TM	660	12:96088057-96181046	ENSMUSP00000062171	ENSMUSG00000047414	KIAA0405	Yes, 2, Topology=i13-30o542-564i	YES, 1-35(0.863)	Yes, 3, 18 35 542 566 597 613	Yes, 1
Flrt3	fibronectin leucine rich transmembrane protein 3	3890	4113	4157	4136	4125	SS, LRRNT, 11LRR, LRRCT1, FN3, TM	649	2:140172057-140185327	ENSMUSP00000053399	ENSMUSG00000051379	mKIAA1469; 5530600M07Rik; C430047I10Rik	Yes, 1, Topology=o530-552i	YES, 1-28(0.794)	Yes, 1, 529 552	Yes, 1
FLRT1	fibronectin leucine rich transmembrane protein 1	3890	4113	4157	4136	4125	SS, LRRNT, 11LRR, LRRCT1, FN3, TM	646	11:63627817-63643221	ENSP00000246841	ENSG00000126500	MGC21624	Yes, 1, Topology=o528-550i	YES, 1-23(0.840)	Yes, 1, 525 549	Yes, 1
FLRT2	fibronectin leucine rich transmembrane protein 2	3890	4113	4157	4136	4125	SS, LRRNT, 11LRR, LRRCT1, FN3, TM	660	14:85066241-85159827	ENSP00000332879	ENSG00000185070		Yes, 1, Topology=o542-564i	YES, 1-35(0.756)	No	Yes, 1
FLRT3	fibronectin leucine rich transmembrane protein 3	3890	4113	4157	4136	4125	SS, LRRNT, 11LRR, LRRCT1, FN3, TM	649	20:14251634-14266270	ENSP00000246047	ENSG00000125848		Yes, 1, Topology=o530-552i	YES, 1-28(0.846)	Yes, 2, 6 28 529 552	Yes, 1
Q8C013_mouse	XP_001005865	4054	8405	8808	9021	9154	SS, LRRNT, 7LRR, LRRCT1, TM	384	7:99499577-99500257.	XP_001005865	ENSMUSG00000060814	6430704N06	Yes, 1, Topology=o308-330i	YES, 1-30(0.791)	Yes, 1, 311 330	Yes, 1
XP_945324_Human		4054	8405	8808	9021	9154	SS, LRRNT, 7LRR, LRRCT1, TM	382	11:74630211-74630891.	XP_945324	ENSG00000204545	LOC441617	Yes, 1, Topology=o306-328i	YES, 1-26(0.708)	Yes, 1, 309 328	No
Tpbg	5T4/Trophoblast Glycoprotein	4054	8995	9457	9722	9904	SS, LRRNT, 8LRR, LRRCT1, TM	426	9:86173433-86177007	ENSMUSP00000006559	ENSMUSG00000035274	5T4; Tpbg; AW495680	Yes, 1, Topology=o360-382i	YES, 1-31(0.582)	Yes, 2, 198 215 363 382	Yes, 1
TPBG	5t4/Trophoblast Glycoprotein	4054	8995	9457	9722	9904	SS, LRRNT, 8LRR, LRRCT1, TM	420	6:83130258-83133333	ENSP00000275030	ENSG00000146242	5T4, 5T4-AG	Yes, 1, Topology=o354-376i	YES, 1-31(0.592)	Yes, 2, 194 212 357 374	Yes, 1
XP_143529_mouse		4109	5902	6052	6142	6163	SS,LRRNT, 5LRR, LRRCT1, IG, FN3, TM	679	3:129780313-129783583.	XP_143529	ENSMUSG00000068627	Gm421	Yes, 1, Topology=o581-603i	NO, 1-41(0.055)	No	No
FLJ44691_Human		4109	5902	6052	6142	6163	*…3LRR, LRRCT1, IG, FN3, TM	552	4:11099000-11013000	*BC104037.1	345193	FLJ44691; MGC12061	Yes, 1, Topology=o454-476i	NO, 1-39(0.065)	Yes, 1, 456 475	No
Pal	Lrrc21/Photoreceptor associated LRR superfamily precursor	4109	5902	6052	6142	6163	SS,LRRNT, 6LRR, LRRCT1, IG, FN3, TM	618	14:35186198-35196319	ENSMUSP00000035831	ENSMUSG00000041044	BC032270; Pal	Yes, 1, Topology=o525-547i	YES, 1-15(0.641)	Yes, 1, 522 541	No
PAL	LRRC21/Photoreceptor associated LRR superfamily precursor	4109	5902	6052	6142	6163	SS,LRRNT, 6LRR, LRRCT1, IG, FN3, TM	623	10:85981514-85991197	ENSP00000277778	ENSG00000148602	DKFZP434K091, PAL	Yes, 1, Topology=o530-552i	YES, 1-21(0.904)	Yes, 2, 483 500 527 547	Yes, 1
Lrrc22		4109	14008	14918	15526	15981	SS,LRRNT, 5LRR, LRRCT1, IG, FN3, TM	549	14:35199422-35205735	ENSMUSP00000056642	ENSMUSG00000043418	A930010E21Rik	Yes, 1, Topology=o463-485i	YES, 1-22(0.877)	Yes, 1, 466 485	Yes, 1
LRRC22		4109	14008	14918	15526	15981	SS,LRRNT, 5LRR, LRRCT1, IG, FN3, TM	550	10: 85970221-85975264.	ENSP00000361183	ENSG00000204033	AC022389.4	Yes, 1, Topology=o463-485i	YES, 1-19(0.959)	Yes, 1, 463 486	Yes, 1
Lrrc3		4244	9717	10249	10585	16029	SS, LRRNT, 4LRR, LRRCT1, TM	257	10:78008171-78010834	ENSMUSP00000059570	ENSMUSG00000051652	C21orf102	Yes, 1, Topology=o204-226i	YES, 1-32(0.528)	Yes, 1, 205 226	Yes, 2
Lrrc3b		4244	9717	10249	10585	16027	SS, LRRNT, 4LRR, LRRCT1, TM	259	14:13848835-13930423	ENSMUSP00000059463	ENSMUSG00000045201	LRP15, BC019794	Yes, 1, Topology=o203-225i	YES, 1-33(0.887)	Yes, 2, 12 31 206 225	Yes, 2
LRRC3		4244	9717	10249	10585	16029	SS, LRRNT, 4LRR, LRRCT1, TM	257	21:44699797-44703158	ENSP00000291592	ENSG00000160233	C21orf102	Yes, 1, Topology=o204-226i	YES, 1-32(0.721)	Yes, 1, 205 226	Yes, 1
LRRC3B		4244	9717	10249	10585	16027	SS, LRRNT, 4LRR, LRRCT1, TM	259	3:26639301-26727266	ENSP00000326763	ENSG00000179796	LRP15	Yes, 1, Topology=o203-225i	YES, 1-33(0.899)	Yes, 2, 12 31 206 225	Yes, 2
XP_984483_mouse		4244	8431	8837	9053	9190	SS, LRRNT, 4LRR, LRRCT1, TM	255	11: 98414981-98415631.	XP_984483	ENSMUSG00000069726	Gm12	Yes, 1, Topology=o202-224i	YES, 1-20(0.876)	Yes, 1, 202 220	Yes, 1
ENSP00000367157_Human		4244	8431	8837	9053	9190	SS, LRRNT, 4LRR, LRRCT1, TM	245	17:35353259-35354471.	ENSP00000367157	ENSG00000204913		Yes, 1, Topology=o206-228i	NO, 1-19(0.319)	Yes, 1, 206 224	Yes, 1
XP_001001535_mouse		4838	5233	8540	8733	8858	SS, LRRNT, 11LRR, LRRCT1, LRRNT, 11LRR, LRRCT1	748	15:81522436-81523284	XP_001001535	ENSMUSG00000063765	D930017K21Rik; similar to Chondroadherin precursor	Yes, 1, Topology=i7-29o	YES, 1-29(0.921)	Yes, 1, 6 25	Yes, 1
Q96E60_HUMAN		4838	5233	8540	8733	8858	SS, LRRNT, 11LRR, LRRCT1, LRRNT, 11LRR, LRRCT1	762	22:39950024-39961435	ENSP00000216241	ENSG00000100399	LOC150356	No	YES, 1-30(0.829)	Yes, 1, 6 23	Yes, 2
Chad	Chondroadherin	4838	5233	11926	12369	12678	SS, LRRNT, 11LRR, LRRCT1	358	11:94386155-94390215	ENSMUSP00000047844	ENSMUSG00000039084	SLRR4A	No	YES, 1-20(0.978)	Yes, 1, 6 22	Yes, 1
CHAD	CHONDROADHERIN	4838	5233	11926	12369	12678	SS, LRRNT, 11LRR, LRRCT1	359	17:45896860-45901322	ENSP00000258969	ENSG00000136457	SLRR4A	No	YES, 1-21(0.970)	Yes, 1, 6 23	Yes, 1
Ecm2	Extracellular matrix protein 2	5408	5906	6057	6147	6167	SS, VWC, 13LRR, LRRCT2	670	13:49104324-49132309	ENSMUSP00000060402	ENSMUSG00000043631	BC065151; Ecm2; 9030618O22Rik	No	YES, 1-19(0.906)	No	Yes, 1
ECM2	Extracellular matrix protein 2	5408	5906	6057	6147	6167	SS, VWC, 13LRR, LRRCT2	699	9:92335391-92377892	ENSP00000223661	ENSG00000106823	MGC126355; MGC126356	No	YES, 1-20(0.887)	Yes, 4	Yes, 1
kek1	kekkon1	6232	10684	13557	22830	23505	SS, LRRNT, 7LRR, LRRCT1, IG, TM	811	2L:12818930-12822787	CG12283-PA	CG12283	CT18186, Dmkek1, GM02380, KEK1, Kek, Kek-1, Kekkon, Kekkon-1, Kekon-1	Yes, 1, Topology=o445-467i	YES, 1-20(0.929)	Yes, 2, 444 467 504 527	Yes, 1
kek2	kekkon2	6232	10684	26648	27709	28507	SS, LRRNT, 7LRR, LRRCT1, IG, TM	894	2L:11621819-11626136	CG4977-PA	CG4977	CT15962, Kek2, Kekkon-2, NB7, kekkon	No	YES, 1-19(0.971)	No	Yes, 1
kek3	kekkon3	6232	10684	13557	27472	28262	SS, LRRNT, 7LRR, LRRCT1, IG, TM	1021	2L:15574882-15578955	CG4192-PA	CG4192	BG:DS04862.1, CT12629, Kekkon-3, kekkon	No	NO, 1-2(0.216)	Yes, 1, 441 463	Yes, 1
kek4	kekkon4	6232	10682	27904	29045	29898	SS, LRRNT, 7LRR, LRRCT1, IG, TM	649	2L:13212335-13215152	CG9431-PA	CG9431	CT26742, kekkon-like	Yes, 1, Topology=o404-426i	YES, 1-36(0.633)	Yes, 1, 406 430	No
kek5	kekkon5	6232	10682	21921	22800	23475	SS, LRRNT, 7LRR, LRRCT1, IG, TM	931	X:19187122-19304001	CG12199-PB	CG12199	CT10486, Kek5, kekkon-like	Yes, 2, Topology=i13-35o411-433i	YES, 1-35(0.857)	Yes, 2, 13 29 409 433	Yes, 1
kek6	kekkon6	6232	10682	24324	25280	26002	SS, LRRNT, 7LRR, LRRCT1, IG, TM	836	3R:27484640-27487331	CG1804-PA	CG1804	CT5432, kekkon-like	Yes, 1, Topology=i385-407o	YES, 1-31(0.802)	Yes, 1, 15 31	Yes, 1
Lrrc38	Elron-3	6400	9677	10204	10533	10759	SS, LRRNT, 6LRR, LRRCT1, TM	298	4:142265029-142286166	ENSMUSP00000053597	ENSMUSG00000028584	A230053A07Rik; Lrrc38	Yes, 1, Topology=o252-274i	YES, 1-31(0.765)	Yes, 1, 252 274	Yes, 1
LRRC38	ELRON-3	6400	9677	10204	10533	10759	SS, LRRNT, 6LRR, LRRCT1, TM	294	1:13674032-13713130	OTTHUMP00000009643	OTTHUMG00000007918	RP4-597A16.1	Yes, 1, Topology=o251-273i	YES, 1-27(0.933)	Yes, 2, 6 23 248 270	Yes, 1
Lrrc55	Elron-4	6400	13810	14711	15310	15757	SS, LRRNT, 6LRR, LRRCT1, TM	311	2:84889660-84894467	ENSMUSP00000041417	ENSMUSG00000033937	Gm351	Yes, 1, Topology=o272-294i	NO, 1-45(0.454)	Yes, 1, 272 291	Yes, 1
LRRC55	ELRON-4	6400	13810	14711	15310	15757	SS, LRRNT, 6LRR, LRRCT1, TM	281	11:56705797-56714154	ENSP00000330864	ENSG00000183908	FLJ45686	Yes, 1, Topology=o302-324i	NO, 1-16(0.246)	Yes, 1, 302 321	Yes, 1
Islr		6409	7087	7359	7494	7554	SS, LRRNT, 6LRR, LRRCT1, IG, GPI	428	9:58270290-58273169	ENSMUSP00000045142	ENSMUSG00000037206	AW553146	No	YES, 1-18(0.964)	No	Yes, 1
ISLR		6409	7087	7359	7494	7554	SS, LRRNT, 6LRR, LRRCT1, IG, GPI	428	15:72253115-72256265	ENSP00000249842	ENSG00000129009	HsT17563	Yes, 1, Topology=o591-613i	YES, 1-19(0.953)	Yes, 3, 4 20 564 581 590 614	Yes, 1
Islr2		6409	7087	7359	7494	7554	SS, LRRNT, 6LRR, LRRCT1, IG, TM	745	9:58311830-58314067	ENSMUSP00000055604	ENSMUSG00000051243	B930052A04Rik	No	YES, 1-18(0.958)	No	No
ISLR2		6409	7087	7359	7494	7554	SS, LRRNT, 6LRR, LRRCT1, IG, TM	745	15:72208752-72216194	NP_065902	ENSG00000167178	KIAA1465	Yes, 1, Topology=o591-613i	YES, 1-18(0.978)	Yes, 3, 6 25 564 581 590 614	Yes, 1
Elfn1	A930017N06Rik	6428	7112	7391	7529	7585	SS, 6LRR, LRRCT1, FN3, TM	828	5:138904284-138971063	ENSMUSP00000053869	ENSMUSG00000048988	A930017N06Rik; AI197272	Yes, 1, Topology=o418-440i	YES, 1-25(0.911)	Yes, 1, 419 440	Yes, 1
Elfn2	Lrrc62	6428	7112	7391	7529	7585	SS, 6LRR, LRRCT1, FN3, TM	823	15:78721308-78770057	ENSMUSP00000060210	ENSMUSG00000043460	BC094219	Yes, 1, Topology=o397-419i	YES, 1-22(0.779)	Yes, 1, 398 419	Yes, 2
ELFN1	XP_294219.4	6428	7112	7391	7529	7585	SS, 6LRR, LRRCT1, FN3, TM	828	7:1557474-1559960	ENSP00000333227	ENSG00000182743	similar to slit homolog 1, LOC392617	Yes, 1, Topology=o418-440i	YES, 1-27(0.849)	Yes, 1, 419 438	Yes, 1
ELFN2	LRRC62	6428	7112	7391	7529	7585	SS, 6LRR, LRRCT1, FN3, TM	820	22:36093612-36096077	ENSP00000300147	ENSG00000166897	KIAA1904; dJ63G5.3	Yes, 1, Topology=o397-419i	YES, 1-22(0.750)	Yes, 1, 398 419	Yes, 2
Lrtm1	Elron-1	6449	11338	12055	12506	12827	SS, LRRNT, 6LRR, LRRCT1, TM	356	14:27154480-27164106	ENSMUSP00000061828	ENSMUSG00000045776	MGC118429; A930016D02Rik	Yes, 1, Topology=o297-319i	YES, 1-32(0.800)	Yes, 1, 296 319	Yes, 1
Lrtm2	Elron-2	6449	11353	12070	12524	12846	SS, LRRNT, 6LRR, LRRCT1, TM	370	6:119747400-119763000	ENSMUSP00000063882	ENSMUSG00000055003	AI841794; A230084J22	Yes, 1, Topology=o312-334i	YES, 1-38(0.511)	Yes, 2, 21 45 311 335	Yes, 1
LRTM1	ELRON1	6449	11338	12055	12506	12827	SS, LRRNT, 6LRR, LRRCT1, TM	345	3:54927430-54976155	ENSP00000273286	ENSG00000144771	HT017	Yes, 1, Topology=o286-308i	YES, 1-27(0.722)	Yes, 1, 285 308	Yes, 1
LRTM2	ELRON-2	6449	11353	12070	12524	12846	SS, LRRNT, 6LRR, LRRCT1, TM	370	12:1799956-1816179	ENSP00000299194	ENSG00000166159	FLJ42697	Yes, 1, Topology=o312-334i	YES, 1-35(0.606)	Yes, 1, 311 335	Yes, 1
Synleurin		6540	7259	7537	7681	7742	SS, LRRNT, 13LRR, LRRCT1, TM	621	5:61910319-61913027	ENSP00000339075	ENSG00000186105	SLRN; RanBP11, IPO11, importin 11	Yes, 1, Topology=o529-546i	YES, 1-31(0.929)	Yes, 1, 529 546	Yes, 1
Slitl2	Vasn	7028	7814	8164	8362	8458	SS, LRRNT, 11LRR, LRRCT1, EGF, FN3, TM	673	16:4311465-4322301	ENSMUSP00000045162	ENSMUSG00000039646	2610528G05Rik; Vasn	Yes, 1, Topology=o578-600i	YES, 1-24(0.962)	Yes, 1, 577 600	Yes, 1
SLITL2	VASN	7028	7814	8164	8362	8458	SS, LRRNT, 11LRR, LRRCT1, EGF, FN3, TM	673	16:4361850-4373527	ENSP00000306864	ENSG00000168140	VASN, vasorin	Yes, 1, Topology=o577-599i	YES, 1-23(0.961)	Yes, 1, 576 599	Yes, 1
B430119L13Rik_mouse		7837	8806	9247	9496	9662	SS, 12LRR, LRRCT1, FN3, TM	733	2:132382370-132394716	ENSMUSP00000057005	ENSMUSG00000043110	Nlrr4	Yes, 1, Topology=o679-701i	YES, 1-21(0.952)	Yes, 2, 290 309 677 701	Yes, 1
CT075_HUMAN		7837	8806	9247	9496	9662	SS, 11LRR, LRRCT1, FN3, TM	740	20:5969425-5982676	ENSP00000246074	ENSG00000125872	Q9H419	Yes, 1, Topology=o683-705i	YES, 1-18(0.843)	Yes, 1, 165 182	No
Gp1ba		7838	8807	9249	9497	9664	SS, LRRNT, 8LRR, LRRCT1, TM	734	11:70364781-70367717	ENSMUSP00000057563	ENSMUSG00000050675	GP, GPIb-alpha, GPIba	Yes, 1, Topology=o612-634i	YES, 1-16(0.900)	Yes, 1, 617 634	Yes, 2
GP1BA		7838	8807	9249	9497	9664	SS, LRRNT, 8LRR, LRRCT1, TM	627	17:4776680-4778599	ENSP00000329380	ENSG00000185245	GP1B	Yes, 1, Topology=o508-530i	YES, 1-16(0.886)	Yes, 1, 506 530	No
Tlr11	Toll-like receptor 11	8111	9137	9620	9902	10097	SS, 22LRR, LRRCT1, TM, TIR	926	14:45454249-45457241	ENSMUSP00000068906	ENSMUSG00000051969	LOC239081; Gm287	Yes, 2, Topology=i12-34o719-741i	YES, 1-30(0.940)	Yes, 3, 9 28 694 713 722 741	Yes, 2
Tlr12	Toll-like receptor 12	8111	9137	9620	9902	10097	SS, 23LRR, LRRCT1, TM, TIR	906	4:127642849-127645569	ENSMUSP00000074381	ENSMUSG00000062545	LOC384059; Gm1365	No	YES, 1-21(0.932)	Yes, 3, 10 27 645 662 710 727	Yes, 1
BC004853_mouse	Elron-6	8420	9511	10018	10336	10539	SS, LRRNT, 6LRR, LRRCT1, TM	331	2:25222079-25223340	ENSMUSP00000028337	ENSMUSG00000026961	MGC6965; MGC37548; MGC37592	Yes, 1, Topology=o267-289i	YES, 1-26(0.845)	Yes, 1, 268 292	No
LRRC26_Human	ELRON-6	8420	9511	10018	10336	10539	SS, LRRNT, 6LRR, LRRCT1, TM	334	9:139183031-139184324	ENSP00000360597	ENSG00000184709	bA350O14.10	Yes, 1, Topology=o265-287i	YES, 1-26(0.950)	No	Yes, 2
Nepn	Nephrocan	8502	9612	10130	10450	10669	SS, LRRNT, 17LRR, LRRCT1	512	10:52644121-52657346	ENSMUSP00000070130	ENSMUSG00000038624	Npn; 5730521E12Rik	No	YES, 1-19(0.907)	Yes, 1, 214 236	Yes, 1
GENSCAN00000039828_Human		8502	9612	10130	10450	10669	*…6LRR, LRRCT1	236		GENSCAN00000039828			No	NO, 1-32(0.108)	No	No
Gp1bb		8579	9716	10248	10584	10810	SS, LRRNT, 2LRR, LRRCT1, TM	214	16:17391773-17392417	ENSMUSP00000059270	ENSMUSG00000050761		Yes, 1, Topology=o159-181i	YES, 1-33(0.792)	Yes, 1, 158 181	Yes, 2
GP1BB		8579	9716	10248	10584	10810	SS, LRRNT, 2LRR, LRRCT1, TM	206	22:18091093-18091987.	OTTHUMP00000028578	OTTHUMG00000030191	CD42c	Yes, 1, Topology=o151-173i	YES, 1-23(0.920)	Yes, 1, 150 173	Yes, 1
Gp9	Gpix, Glycoprotein 9	8963	10194	10802	11175	11428	SS, LRRNT, 2LRR, LRRCT1, TM	177	6:88214798-88216424	ENSMUSP00000032133	ENSMUSG00000030054	Cd42, GPIX	Yes, 1, Topology=o147-169i	YES, 1-17(0.901)	Yes, 1, 152 169	Yes, 1
GP9	GPIX, Glycoprotein 9	8963	10194	10802	11175	11428	SS, LRRNT, 2LRR, LRRCT1, TM	177	3:130262308-130263949	ENSP00000303942	ENSG00000169704	CD42a; GPIX	Yes, 1, Topology=o147-169i	YES, 1-16(0.902)	Yes, 1, 148 172	Yes, 1
Lrg1	Leucine-rich alpha-2-glycoprotein 1	8983	10215	10831	11207	11462	SS, LRRNT, 9LRR, LRRCT2	342	17:53756722-53758992	ENSMUSP00000038048	ENSMUSG00000037095	Lrhg; 1300008B03Rik; 2310031E04Rik	No	YES, 1-32(0.627)	No	No
LRG1	Leucine-rich alpha-2-glycoprotein 1	8983	10215	10831	11207	11462	SS, LRRNT, 9LRR, LRRCT2	347	19:4487439-4491048	ENSP00000302621	ENSG00000171236	1300008B03Rik, 2310031E04Rik, LRG	No	YES, 1-35(0.599)	No	Yes, 1
Lrrc19		9085	10326	10968	11351	11617	SS, LRRNT, 6LRR, LRRCT1, TM	364	4:93611733-93625217	ENSMUSP00000056094	ENSMUSG00000049799	AI314124; AL022954; AW261791; 9130022A01Rik	Yes, 1, Topology=o263-285i	YES, 1-22(0.913)	Yes, 1, 266 285	Yes, 1
LRRC19		9085	10326	10968	11351	11617	SS, 6LRR, LRRCT1, TM	370	9:26983590-26995670	ENSP00000330698	ENSG00000184434	FLJ21302	Yes, 1, Topology=o269-291i	YES, 1-24(0.775)	Yes, 1, 271 290	Yes, 1
Lrrc25		9123	10366	11014	11400	11667	SS, 2LRR, LRRCT1, TM	297	8:69773334-69777340	ENSMUSP00000049686	ENSMUSG00000049988	Mapa	Yes, 1, Topology=o169-191i	YES, 1-25(0.971)	Yes, 1, 170 189	Yes, 2
LRRC25		9123	10366	11014	11400	11667	SS, 2LRR, LRRCT1, TM	305	19:18362955-18369421	ENSP00000340983	ENSG00000175489	FLJ38116, MAPA	Yes, 1, Topology=o166-188i	YES, 1-20(0.892)	Yes, 1, 164 188	Yes, 1
Lrrc24		9209	10460	11126	11524	11800	SS, LRRNT, 7LRR, LRRCT1, IG, TM	521	15:76766655-76775220	ENSMUSP00000061906	ENSMUSG00000033707	C030006K11Rik; 1110033I13Rik	Yes, 1, Topology=o409-431i	YES, 1-23(0.980)	No	Yes, 1
LRRC24		9209	10460	11126	11524	11800	SS, LRRNT, 7LRR, LRRCT1, IG, TM	513	8:145718667-145721112	ENSP00000339255	ENSG00000188270	LRRC14OS; MGC111484	Yes, 1, Topology=o404-426i	YES, 1-20(0.980)	No	Yes, 1
Sym-1	C44H4.3	9319	19585	20834	21656	22289	SS, LRRNT, 15LRR, LRRCT	680	X:14581576-14584290	C44H4.3	C44H4.3	sym-1; XP201; NM_078025	No	YES, 1-17(0.969)	Yes, 1, 6 23	Yes, 1
Sym-5	C44H4.2	9319	19584	20833	21655	22288	SS, 16LRR, LRRCT, TM	738	X:14578008-14580831	C44H4.2	C44H4.2		Yes, 1, Topology=o654-676i	YES, 1-29(0.632)	Yes, 2, 434 452 650 674	No
K07A12.2		9319	56506	58873	60503	61727	SS, LRRNT, 15LRR, LRRCT, TM	961	I:8676664-8681311	K07A12.2	K07A12.2	1J254	Yes, 1, Topology=o856-878i	YES, 1-18(0.958)	Yes, 1, 855 876	Yes, 1
Lrrc17		9774	11155	11838	12268	12571	SS LRRNT, 4LRR, LRRCT1, LRRNT, 3LRR, LRRCT1	443	5:19995927-20028264	ENSMUSP00000038569	ENSMUSG00000039883	6130400C22Rik; 4833425M04Rik	No	YES, 1-15(0.895)	No	No
LRRC17		9774	11155	11838	12268	12571	SS, LRRNT, 4LRR, LRRCT1, LRRNT, 3LRR, LRRCT1	441	7:102147403-102179347	ENSP00000344242	ENSG00000128606	H_RG318M05.3, P37NB	No	YES, 1-15(0.912)	No	No
Lrrc52	Elron-5	9830	11223	11919	12362	12671	SS, LRRNT, 6LRR, LRRCT1, TM	314	1:167378886-167399903	ENSMUSP00000047213	ENSMUSG00000040485	4930413P14Rik; Lrrc52	Yes, 1, Topology=o246-268i	YES, 1-23(0.746)	Yes, 1, 246 265	No
LRRC52	ELRON-5	9830	11223	11919	12362	12671	SS, LRRNT, 6LRR, LRRCT1, TM	313	1:162244902-162264856	ENSP00000294818	ENSG00000162763	FLJ25811	Yes, 1, Topology=o245-267i	YES, 1-23(0.692)	Yes, 1, 246 265	Yes, 3
Nyx	Nyctalopin	9884	11292	12002	12451	12763	SS, LRRNT, 11LRR, LRRRCT1, TM	476	X:12623069-12646272	NM_173415	OTTMUSG00000016909	CLNP, CSNB1, CSNB4, nob	No	YES, 1-18(0.871)	Yes, 3, 260 278 309 328 455 473	Yes, 1
NYX	NYCTALOPIN	9884	11292	12002	12451	12763	SS, LRRNT, 12LRR, LRRRCT1, GPI	481	X:41062941-41091217	ENSP00000340328	ENSG00000188937	CLRP, CSNB1, CSNB4	Yes, 1, Topology=i7-26o	YES, 1-23(0.950)	Yes, 3, 6 25 289 307 314 333	Yes, 1
Lrrc54	Tsku (Tsukushin)	9888	11297	12008	12458	12772	SS, LRRNT, 10LRR, LRRCT2	354	7:92397416-92408027	ENSMUSP00000057071	ENSMUSG00000049580	9530051K01Rik	No	YES, 1-17(0.930)	No	No
LRRC54	TSKU (TSUKUSHIN)	9888	11297	12008	12458	12772	SS, LRRNT, 10LRR, LRRCT2	353	11:76172020-76186845	ENSP00000332668	ENSG00000182704	E2IG4; TSK; tsukushi	No	YES, 1-16(0.893)	No	Yes, 1
BC031901_mouse		10030	11466	12197	12661	12992	SS, 7LRR, TM	872	5:72396583-72422368	ENSMUSP00000084423	ENSMUSG00000067206	MGC38937	Yes, 1, Topology=i369-391o	YES, 1-20(0.746)	Yes, 1, 372 391	Yes, 1
NP_001019782.1_Human		10030	11466	12197	12661	12992	SS, 7LRR, TM	880	4:52701506-52724707	ENSP00000341944	ENSG00000188993	LOC339977, similar to MGC38937	Yes, 2, Topology=o4-21i375-397o	YES, 1-22(0.840)	Yes, 1, 375 394	Yes, 2
C44H4.1		10899	19583	20832	21654	22287	SS, LRRNT, 9LRR, LRRCT1, TM	586	X:14572639-14576028	C44H4.1	C44H4.1		Yes, 1, Topology=o502-524i	YES, 1-16(0.955)	Yes, 2, 501 525 540 557	Yes, 1
ZK682.5		10899	60759	63422	65272	66659	SS, LRRNT, 14LRR, LRRCT1, TM	575	V:9286732-9290145	ZK682.5	ZK682.5		Yes, 1, Topology=o486-508i	YES, 1-17(0.957)	Yes, 1, 482 505	Yes, 1
trn	Tartan	11006	12685	13512	14066	14469	SS, LRRNT, 14LRR, LRRCT1, TM	737	3L:13088220-13092035	CG11280-PA	CG11280	0024/05, 0641/17, CT31487, TRN, Tm, Trn1	Yes, 1, Topology=o441-463i	YES, 1-26(0.918)	Yes, 3, 6 25 197 215 443 462	Yes, 1
Caps	Capricious	11006	12685	13512	14066	14469	SS, LRRNT, 14LRR, LRRCT1, TM	540	3L:13202636-13251707	CG11282-PA	CG11282	GH07283, CAPS, CG17881, CG18026, CG40477, CT31495, SDCAP, dCAPS	Yes, 2, Topology=i19-41o454-476i	YES, 1-32(0.862)	Yes, 2, 18 41 454 476	Yes, 1
CG18249		11235	12956	24366	25324	26046	SS, 15LRR, TM	555	3R:4045891-4047889	CG18249-PA	CG18249	CT41336	Yes, 1, Topology=o494-516i	YES, 1-19(0.836)	Yes, 1, 495 515	Yes, 1
CG7800		11235	12956	27443	28564	29400	SS, 13LRR, TM	533	3R:4043700-4045468	CG7800-PA	CG7800	CT23295	Yes, 1, Topology=o476-498i	YES, 1-16(0.828)	Yes, 1, 481 498	Yes, 1
CG32055		11318	13069	25383	26385	27137	SS, 16LRR, LRRCT1	534	3L:10192451-10194111	CG32055-PA	CG32055	CG6590; CT20492	No	YES, 1-17(0.920)	No	No
CG6749		11318	13069	27135	28232	29058	SS, 17LRR, LRRCT1	552	3L:9705185-9707754	CG6749-PA	CG6749		Yes, 1, Topology=i7-26o	YES, 1-25(0.949)	Yes, 1, 7 23	Yes, 1
Gp150		11455	13232	14084	14653	15065	SS, LRRNT, 15LRR, LRRCT2, TM	1051	2R:17825244-17837010	CG5820-PA	CG5820	CT18251, GP150, anon-EST:fe2A1, l(2)52A, p150, unnamed	Yes, 1, Topology=o972-994i	YES, 1-25(0.920)	Yes, 1, 970 989	Yes, 1
CG6959		11488	13275	14131	14700	15111	SS, LRRNT, 8LRR, LRRCT1, TM	425	3R:7,648,417-7,650,629.	CG6959-PA	CG6959	CT21563	Yes, 2, Topology=i2-21o368-390i	YES, 1-21(0.893)	Yes, 2, 6 27 369 391	Yes, 1
Omg	Oligodendrocyte myelin protein	12093	13964	14873	15479	15932	SS, LRRNT, 7LRR, LRRCT2, GPI	440	11:79227012-79229679	ENSMUSP00000054140	ENSMUSG00000049612		No	YES, 1-24(0.939)	Yes, 1, 8 25	Yes, 1
OMG	OLIGODENDROCYTE MYELIN PROTEIN	12093	13964	14873	15479	15932	SS, LRRNT, 7LRR, LRRCT2, GPI	440	17:26645795-26648377	ENSP00000247271	ENSG00000126861	OMGP	Yes, 1, Topology=i9-31o	YES, 1-24(0.955)	Yes, 1, 8 25	Yes, 1
Cd14_mouse		12131	14009	14919	15527	31143	SS, LRRNT, 11LRR, GPI	366	18:36948830-36950420	ENSMUSP00000056669	ENSMUSG00000051439		No	YES, 1-20(0.850)	No	No
CD14_Human		12131	14009	14919	15527	35015	SS, LRRNT, 11LRR, GPI	375	5:139991505-139992960	ENSP00000304236	ENSG00000170458		No	YES, 1-19(0.954)	No	No
pan-1	P-Granule Associated Novel Protein	14379	16662	17740	18459	19019	SS, LRRNT, 15LRR, LRRCT1, TM	610	III:4562703-4566237	M88.6a	M88.6	pan-1; 3F655; NM_065523; NM_065524	Yes, 1, Topology=o532-554i	YES, 1-18(0.914)	Yes, 1, 530 552	No
T22E7.1a		14498	16803	17882	18606	19163	SS, 8LRR, LRRCT1, TM	341	I: 5,768,966-5,773,607.	T22E7.1a	T22E7.1		Yes, 1, Topology=o291-310i	YES, 1-18(0.796)	Yes, 1, 293 310	Yes, 1
T23G11.6		14503	16809	17889	18614	19170	SS, LRRNT, 15LRR, LRRCT, TM	653	I:7684876-7689397	T23G11.6	T23G11.6	1I262	Yes, 1, Topology=o587-609i	YES, 1-20(0.946)	Yes, 1, 586 609	Yes, 1
ZC262.3		14676	17024	18115	18851	19411	SS, LRRNT, 10LRR, LRRCT, IG, TM	773	III:8326494-8330861	ZC262.3a	ZC262.3	3J416	Yes, 1, Topology=o496-518i	YES, 1-20(0.844)	Yes, 1, 494 518	No
C02C6.3		15855	18223	19357	20118	20700	SS, LRRNT, 8LRR, LRRCT1, GPI	369	X:15546727-15552152	C02C6.3	C02C6.3		No	NO, 1-36(0.378)	Yes, 1, 17 34	Yes, 1
C41C4.3		17064	19485	20723	21541	22172	SS, 8LRR	630	II:8108909-8112086	C41C4.3	C41C4.3	2I400	No	NO, 1-30(0.464)	Yes, 1, 19 36	Yes, 1
CG10148		17519	19968	21256	22103	22758	SS, 9LRR	329	3R:8956958-8958057	CG10148-PA	CG10148	CT28541	Yes, 1, Topology=i12-34o	YES, 1-28(0.814)	Yes, 1, 11 29	Yes, 1
CG10824		17696	20155	21464	22321	22985	SS, 13LRR	554	3R:16984955-16986815	CG10824-PA	CG10824	CT11359	No	YES, 1-22(0.882)	No	Yes, 1
CG11136		17782	20252	21567	22428	23093	SS, LRRNT, 13LRR, LRRCT1, TM	799	2R:16172103-16175370	CG11136-PA	CG11136	tartan/capricious-like, CT31131	Yes, 1, Topology=o707-726i	YES, 1-11(0.736)	No	Yes, 1
CG11910		18025	20507	21841	22716	23388	SS, 13LRR, LRRCT	471	3R:21206785-21208522	CG11910-PA	CG11910	CT37074	No	YES, 1-23(0.895)	No	Yes, 1
*CG4054	Fish-lips	22086	24719	26346	27387	28175	* SS, LRRNT, 9LRR	287	2R:17437102-17438243	CG4054-PA	CG4054	CG4054, CT13464, Fish-lips
*CG13487	Fish-lips	18676	21177	22554	23452	24141	* …2LRR, LRRCT, TM	414	2R:17450528-17452058	CG13487-PA	CG13487		Yes, 1, Topology=o205-227i	NO, 1-15(0.217)	Yes, 2, 205 229 264 288	Yes, 1
*AAV36870	Fish-lips						* SS, LRRNT, 13LRR, LRRCT, TM
CG14351		19164	21674	23070	23989	24680	SS, LRRNT, 12LRR, LRRCT1, TM	1316	2L:1555159-1607617	CG14351-PA	CG14351	CT33985; tartan/capricious-like	Yes, 1, Topology=o698-720i	YES, 1-33(0.856)	Yes, 2, 699 718 863 881	Yes, 1
CG14662		19340	21851	23256	24180	24872	SS, 6LRR, TM	550	3R:807721-809954	CG14662-PA	CG14662	CT34440	Yes, 2, Topology=i29-48o421-443i	NO, 1-42(0.265)	Yes, 2, 32 50 421 443	Yes, 1
CG14762		19381	21898	23308	24234	24930	SS LRRNT, 14LRR, LRRCT1	470	2R:3520924-3525567	CG14762-PA	CG14762	CT34565	No	YES, 1-30(0.876)	Yes, 1, 8 25	Yes, 1
CG1504		19521	22045	23460	24393	25093	…11LRR, LRRCT1, TM	392	X: 20,120,985-20,122,349.	CG1504-PA	CG1504	CT3673	No	NO, 1-18(0.210)	Yes, 1, 342 361	No
PFE	Pray for Elves	19563	22093	23510	24443	25144	SS, LRRNT, 15LRR, LRRCT1, TM	741	2L:18008336-18066178	CG15151-PA	CG15151	CT35050	Yes, 1, Topology=o506-528i	YES, 1-17(0.933)	Yes, 1, 506 528	Yes, 1
CG15658		19837	22376	23803	24738	25441	SS, LRRNT, 7LRR, LRRCT1, TM	343	2R:16701155-16707018	CG15658-PA	CG15658	CT35842	Yes, 1, Topology=o276-298i	YES, 1-21(0.918)	Yes, 1, 275 298	Yes, 1
CG16974		20054	22605	24046	24987	25698	SS, 17LRR, LRRCT1, IG, TM	1257	2L:13184942-13191949	CG16974-PA	CG16974	CT35580	No	YES, 1-23(0.878)	Yes, 3, 7 24 747 764 779 798	Yes, 1
CG17667		20230	22792	24243	25195	25913	SS, LRRNT, 7LRR, TM	458	3L:12764160-12770048	CG17667-PA	CG17667	EP3622	Yes, 1, Topology=o401-423i	YES, 1-24(0.949)	Yes, 2, 7 25 405 423	Yes, 1
CG18095		20304	22872	24337	25293	26015	SS, 18LRR, TM	548	2L:14029646-14031534	CG18095-PA	CG18095	BG:DS05899.7; DS05899.7	Yes, 1, Topology=o507-526i	YES, 1-21(0.921)	Yes, 1, 507 523	Yes, 1
CG18480		20370	22940	24413	25373	26096	SS, LRRNT, 7LRR, LRRCT, TM	550	2L:15626013-15628554	CG18480-PA	CG18480	BG:DS07108.4; CT42128	Yes, 2, Topology=i13-32o372-394i	YES, 1-35(0.866)	Yes, 1, 371 394	Yes, 1
hfw	Halfway	20806	23394	24919	25904	26635	SS, LRRNT, 4LRR, LRRNT, 2LRR, LRRCT1	611	X:1525749-1529267	CG3095-PA	CG3095	CT10406, EG:171E4.2, SWI, l(1)2Bf, l(1)nfw	No	YES, 1-22(0.973)	No	Yes, 1
CG32372		21362	23973	25543	26550	27305	SS, 23LRR	817	3L:7493435-7501963	CG32372-PA	CG32372	CG7545; CT15760; F	No	YES, 1-20(0.523)	No	No
wdp	Windpipe	21805	24429	26039	27069	27844	SS, LRRNT, 4LRR, LRRCT1, TM	677	2R:17805795-17819502	CG3413-PA	CG3413	CG30504, CT11415, CT39092, connectin-like, windpipe	Yes, 1, Topology=o450-472i	YES, 1-20(0.969)	Yes, 1, 451 470	Yes, 1
CG4781		22295	24937	26591	27649	28445	SS, LRRNT, 11LRR, LRRCT1, TM	469	2R:20148283-20149837	CG4781-PA	CG4781	CT15357	Yes, 1, Topology=o415-437i	YES, 1-27(0.885)	Yes, 1, 417 436	Yes, 2
CG4950		22332	24975	26638	27698	28495	SS, 14LRR, TM	597	3L:16231676-16233469	CG4950-PA	CG4950	CT15890	Yes, 1, Topology=o542-564i	NO, 1-46(0.260)	Yes, 2, 30 49 542 559	Yes, 1
CG5096		22373	25019	26686	27752	28551	SS, LRRNT, 12LRR, LRRCT, TM	491	2L:10382253-10384730	CG5096-PA	CG5096	CT16355	Yes, 1, Topology=o437-459i	YES, 1-23(0.771)	Yes, 1, 437 456	Yes, 1
Toll-9	dToll9	22481	25134	26810	27883	28688	SS, 14LRR, LRRCT1, TM, TIR	900	3L:20295881-20300565	CG5528-PA	CG5528	CT17508, Tak/Toll-like, Tl-5, Tl-9, Toll+9, dTLR9, dToll9, toll	Yes, 1, Topology=o687-709i	YES, 1-23(0.802)	No	Yes, 1
CG5541		22485	25138	26815	27888	28693	SS, LRRNT, 6LRR, TM	463	X:14878045-14885437	CG554-PA	CG5541		Yes, 1, Topology=o401-423i	YES, 1-30(0.783)	Yes, 1, 400 423	Yes, 1
CG5810		22543	25201	26884	27962	28768	SS, 14LRR	428	3R:16989512-16990798	CG5810-PA	CG5810	CT18214	No	YES, 1-22(0.771)	No	Yes, 1
CG5819		22545	25203	26886	27964	28771	SS, LRRNT, 17LRR, LRRCT1, TM	915	2R:17801041-17804540	CG5819-PA	CG5819	CT18212; tartan/capricious-like	Yes, 1, Topology=o536-558i	YES, 1-20(0.927)	Yes, 1, 538 557	Yes, 1
CG5888		22558	25216	26902	27981	28789	SS, LRRNT, 8LRR	455	2L:16396098-16444394	CG5888-PA	CG5888	BG:DS02780.1; CT18477	No	YES, 1-16(0.957)	No	Yes, 1
Con	Connectin	22941	25627	27356	28468	29300	SS, LRRNT, 11LRR, LRRCT1, GPI	691	3L:4919262-4957019	CG7503-PA	CG7503	CON, CT1840, Ubx-t35, anon-64C, conn, connectin, transcript-35	Yes, 1, Topology=i13-35o	YES, 1-38(0.703)	No	Yes, 1
CG7702		22995	25684	27415	28533	29367	SS, LRRNT, 11LRR, LRRCT1, TM	537	3R:14495114-14500401	CG7702-PA	CG7702	CT23351	Yes, 1, Topology=o456-478i	YES, 1-23(0.897)	Yes, 1, 456 480	Yes, 1
CG8852		23271	25974	27734	28869	29713	SS, 10LRR, LRRCT, TM	663	2L:3525133-3527588	CG8852-PA	CG8852	CT9284	Yes, 1, Topology=o494-516i	YES, 1-28(0.742)	Yes, 1, 493 516	Yes, 1
F10F2.4		30660	33430	35363	36636	37602	SS, LRRNT, 18LRR, LRRCT1, TM	656	III:4623017-4626123	F10F2.4	F10F2.4	3F717	Yes, 1, Topology=o611-633i	YES, 1-18(0.936)	Yes, 1, 608 632	Yes, 1
F20D1.7		31012	33805	35769	37059	38041	SS, LRRNT, 11LRR, LRRCT1, IG, TM	695	X:14987286-14991297	F20D1.7	F20D1.7	XP604	Yes, 1, Topology=o622-644i	YES, 1-21(0.924)	Yes, 2, 6 25 623 642	Yes, 1
F37E3.2		31660	34481	36492	37820	38830	SS, LRRNT, 11LRR, TM	568	I:6425795-6428944	F37E3.2	F37E3.2		Yes, 1, Topology=o530-552i	YES, 1-17(0.866)	Yes, 1, 535 559	No
K03A1.2		53152	56376	58734	60351	61565	SS, LRRNT, 9LRR, LRRCT1, TM	586	X:7292083-7295982	K03A1.2.1	K03A1.2	XH913	Yes, 1, Topology=o522-544i	YES, 1-18(0.943)	Yes, 3, 5 22 198 214 525 542	Yes, 1
T01G9.3		54105	57385	59806	61491	62746	SS, LRRNT, 15LRR, LRRCT1, TM	603	I:8281979-8284451	T01G9.3	T01G9.3	1I859	Yes, 1, Topology=o508-530i	YES, 1-19(0.975)	Yes, 1, 506 529	Yes, 1
T05A1.3		54211	57497	59927	61619	62879	SS, LRRNT, 10LRR, LRRCT1, LRRNT, 4LRR, LRRCT1, TM	747	IV:9560764-9566582	T05A1.3	T05A1.3		Yes, 1, Topology=o695-717i	YES, 1-23(0.862)	Yes, 1, 690 714	Yes, 1
Y37E3.13		55711	59053	61602	63368	64685	SS, 7LRR, LRRCT1, IG	472	I:2085675-2093824	Y37E3.13	Y37E3.13	1C654; Y37E3.13	No	YES, 1-19(0.845)	No	Yes, 1
Y39A1A.7		55808	59155	61711	63481	64804	SS, LRRNT, 4LRR	187	III:10,617,935-10,621,251	Y39A1A.7	Y39A1A.7	3L708	No	YES, 1-19(0.981)	Yes, 1, 6 23	Yes, 1
Y71F9B.8		56735	60125	62740	64554	65918	SS, LRRNT, 14LRR, LRRCT1, TM	542	I:2735346-2742509	Y71F9B.8	Y71F9B.8		Yes, 1, Topology=o410-432i	YES, 1-20(0.902)	Yes, 1, 408 432	Yes, 1
Y75B8A.5		56856	60257	62877	64702	66069	SS, LRRNT, 6LRR, LRRCT1	448	III:12114131-12118345	Y75B8A.5	Y75B8A.5	3N202	No	YES, 1-32(0.764)	No	No
Y76A2B.2		56862	60265	62885	64710	66077	SS, LRRNT, 6LRR, GPI	782	III:13526954-13539468	Y76A2B.2	Y76A2B.2	3O627	No	YES, 1-22(0.951)	Yes, 1, 6 23	Yes, 1
* pxn-1		57431	60866	63540	65396	66786	SS, LRRNT, 6LRR, LRRCT1, 2IG, An_Peroxidase	224	V:8497484-8498924	ZK994.4	ZK994.4		No	YES, 1-20(0.931)	No	Yes, 1
	Shading alternates with cluster 1_2. Parsed outpout from SignalP, TMHMM, HMMTOP and TMPred is shown.
	SignalP: presence of a predicted signal peptide (Yes or No), position
	TMHMM: presence of predcited TM regions (Yes or No), number of predicted TM domains, topology and position (o = outside, i = inside)
	HMMTOP: presence of predicted TM (Yes or No), number of predcited TM domains, position(s)
	TMPred: presence of predicted TM (Yes or No), number of predcited TM domains
	* CG4054 and * CG13487 are fully contained within * AAV36870
