# Supplementary material for: The extracellular Leucine-Rich Repeat superfamily; a comparative survey and analysis of evolutionary relationships and expression patterns
Source: BMC Genomics. 2007 Sep 14;8:320. doi: 10.1186/1471-2164-8-320 (PMC2235866; doi:10.1186/1471-2164-8-320)
Supplement: Additional file 4 — Table S2. Complete list of genes, clustered at e-25. [file 1471-2164-8-320-S4.xls]

## Sheet: paper 25
External_Name	Peptide_ID	clust1_2	clust2	clust3	clust4	clust5
Ntrk3	ENSMUSP00000037909	3	9	263	318	363
Ntrk2	ENSMUSP00000078757	3	9	263	318	363
NTRK2	ENSP00000277120	3	9	263	318	363
NTRK1	ENSP00000351486	3	9	263	318	363
NTRK3	ENSP00000354207	3	9	263	318	363
Ntrk1	IPI00662472.2	3	9	263	318	363
sli	CG8355-PC	4	819	873	811	787
Slit1	ENSMUSP00000025993	4	819	873	811	787
Slit2	ENSMUSP00000033967	4	819	873	811	787
Slit3	ENSMUSP00000066857	4	819	873	811	787
SLIT1	ENSP00000266058	4	819	873	811	787
SLIT2	ENSP00000273739	4	819	873	811	787
SLIT3	ENSP00000332164	4	819	873	811	787
Slt-1	F40E10.4	4	819	873	811	787
MXRA5	ENSP00000217939	8	63	408	365	7790
IGSF10	ENSP00000282466	8	63	408	365	7790
Igsf10	XP_892248	8	63	408	365	7790
Lgr5	ENSMUSP00000020350	47	404	1231	1266	1224
Lgr6	ENSMUSP00000035444	47	404	1231	1266	1224
LGR5	ENSP00000266674	47	404	1231	1266	1224
LGR6	ENSP00000354333	47	404	1231	1266	1224
LGR4	ENSP00000374508	47	404	1231	1266	1224
Lgr4	OTTMUSP00000016116	47	404	1231	1266	1224
Y71F9B.8	Y71F9B.8	47	404	1231	55057	56622
rk	CG8930-PA	47	404	1693	1625	1592
Igfals	AK004926.1	47	404	4184	6604	6669
CG40500	CG40500-PD	47	404	4184	14162	14638
CG7896	CG7896-PA	47	404	4184	5388	14049
IGFALS	ENSP00000215539	47	404	4184	6604	6669
chp	CG1744-PA	47	404	5378	23719	24524
CG5195	CG5195-PA	47	404	5378	6308	7452
Toll-7	CG8595-PA	47	404	5378	6308	7452
18w	CG8896-PA	47	404	5378	6308	7452
Lrrc15	ENSMUSP00000066777	47	404	6170	5388	8651
Cpn2	ENSMUSP00000069318	47	404	6170	5388	12705
LRRC15	ENSP00000306276	47	404	6170	5388	8651
Gp5	ENSMUSP00000051895	47	404	10071	10443	10719
GP5	ENSP00000319286	47	404	10071	10443	10719
LRRN6A	AAH11057	47	942	2045	1996	1960
Lrrn6b	ENSMUSP00000054960	47	942	2045	1996	1960
Lrrn6d	ENSMUSP00000058050	47	942	2045	1996	1960
Lrrn6a	ENSMUSP00000059050	47	942	2045	1996	1960
Lrrn6c	ENSMUSP00000069772	47	942	2045	1996	1960
LRRN6C	ENSP00000310126	47	942	2045	1996	1960
LRRN6D	ENSP00000333767	47	942	2045	1996	1960
LRRN6B	XP_944870	47	942	2045	1996	1960
trn	CG11280-PA	47	942	2986	13676	14130
Caps	CG11282-PA	47	942	2986	13676	14130
Lrrn2	ENSMUSP00000027706	47	942	2986	3892	3870
Lrrn1	ENSMUSP00000037096	47	942	2986	3892	3870
Lrrn3	ENSMUSP00000043818	47	942	2986	3892	3870
LRRN3	ENSP00000312001	47	942	2986	3892	3870
LRRN1	ENSP00000314901	47	942	2986	3892	3870
LRRN5	ENSP00000319223	47	942	2986	3892	3870
LRRTM2	AY182026	47	1354	1276	1220	1176
Lrrtm2	AY182027	47	1354	1276	1220	1176
LRRTM3	AY182028	47	1354	1276	1220	1176
Lrrtm3	AY182029	47	1354	1276	1220	1176
LRRTM4	AY182030	47	1354	1276	1220	1176
Lrrtm4	AY182031	47	1354	1276	1220	1176
Lrrtm1	ENSMUSP00000020400	47	1354	1276	1220	1176
LRRTM1	ENSP00000295057	47	1354	1276	1220	1176
Lrfn1	AAZ20639	47	1439	1364	1313	1279
Lrfn3	ENSMUSP00000037616	47	1439	1364	1313	1279
Lrfn2	ENSMUSP00000047573	47	1439	1364	1313	1279
Lrfn4	ENSMUSP00000050039	47	1439	1364	1313	1279
Lrfn5	ENSMUSP00000051546	47	1439	1364	1313	1279
LRFN3	ENSP00000246529	47	1439	1364	1313	1279
LRFN5	ENSP00000298119	47	1439	1364	1313	1279
LRFN4	ENSP00000312535	47	1439	1364	1313	1279
LRFN2	ENSP00000345985	47	1439	1364	1313	1279
LRFN1	XP_945666	47	1439	1364	1313	1279
Dcn	ENSMUSP00000020087	47	1507	1441	1388	1360
Aspn	ENSMUSP00000021820	47	1507	1441	1388	1360
Bgn	ENSMUSP00000033741	47	1507	1441	1388	1360
DCN	ENSP00000052754	47	1507	1441	1388	1360
ASPN	ENSP00000223657	47	1507	1441	1388	1360
BGN	ENSP00000327336	47	1507	1441	1388	1360
lbk	CG8434-PA	47	1621	1817	1763	1733
Lrig1	ENSMUSP00000032105	47	1621	1817	1763	1733
Lrig2	ENSMUSP00000035999	47	1621	1817	1763	1733
Lrig3	ENSMUSP00000074360	47	1621	1817	1763	1733
LRIG1	ENSP00000273261	47	1621	1817	1763	1733
LRIG3	ENSP00000326759	47	1621	1817	1763	1733
LRIG2	ENSP00000355396	47	1621	1817	1763	1733
T21D12.9	T21D12.9	47	1621	1817	1763	1733
CG8561	CG8561-PA	47	1621	4184	6604	6669
CPN2	ENSP00000319464	47	1621	6170	5388	12705
PODNL1	ENSP00000254320	47	1704	3450	3451	3416
Podnl1	NM_001013384	47	1704	3450	3451	3416
Podn	ENSMUSP00000048962	47	1704	5901	5965	6021
PODN	ENSP00000308315	47	1704	5901	5965	6021
fshr-1	C50H2.1	47	1891	1693	1625	1592
Fsh	CG7665-PA	47	1891	1693	1625	1592
Tshr	ENSMUSP00000021346	47	1891	1693	1625	1592
Lhcgr	ENSMUSP00000024916	47	1891	1693	1625	1592
Fshr	ENSMUSP00000040477	47	1891	1693	1625	1592
LHCGR	ENSP00000294954	47	1891	1693	1625	1592
TSHR	ENSP00000298171	47	1891	1693	1625	1592
FSHR	ENSP00000306780	47	1891	1693	1625	1592
ABI34171	ABI34171	47	2122	2046	12952	11144
Lgr3	CG31096-PA	47	2122	2046	2739	3091
Lgr8	ENSMUSP00000067897	47	2122	2046	2739	3091
Lgr7	ENSMUSP00000077611	47	2122	2046	2739	3091
LGR8	ENSP00000298386	47	2122	2046	2739	3091
LGR7	NP_067647	47	2122	2046	2739	3091
Kera	ENSMUSP00000020091	47	2491	3578	11831	8941
Fmod	ENSMUSP00000035489	47	2491	3578	5544	7672
Lum	ENSMUSP00000040877	47	2491	3578	5544	7672
Prelp	ENSMUSP00000048803	47	2491	3578	5544	8941
LUM	ENSP00000266718	47	2491	3578	5544	7672
KERA	ENSP00000266719	47	2491	3578	11831	8941
PRELP	ENSP00000343924	47	2491	3578	5544	8941
FMOD	ENSP00000347041	47	2491	3578	5544	7672
Omd	ENSMUSP00000065706	47	2491	10826	11284	11617
OMD	ENSP00000247535	47	2491	10826	11284	11617
LRRC32	ENSP00000260061	47	3005	6032	6097	6166
XP_485967_Mouse	XP_485967	47	3005	6032	6097	6166
Lrrc33	ENSMUSP00000067130	47	3005	7933	8143	8289
LRRC33	ENSP00000328625	47	3005	7933	8143	8289
Rtn4rl1	BC030471	47	3381	3358	3355	6040
Rtn4r	BC058381	47	3381	3358	3355	11517
Rtn4rl2	ENSMUSP00000057725	47	3381	3358	3355	28939
RTN4R	ENSP00000043402	47	3381	3358	3355	11517
RTN4RL1	ENSP00000330631	47	3381	3358	3355	6040
RTN4RL2	ENSP00000335397	47	3381	3358	3355	6040
Chad	ENSMUSP00000047844	47	4113	4136	12155	12505
Q96E60_HUMAN	ENSP00000216241	47	4113	4136	6430	6490
CHAD	ENSP00000258969	47	4113	4136	12155	12505
XP_001001535_Mouse	XP_001001535	47	4113	4136	6430	6490
Flrt3	ENSMUSP00000053399	47	4304	4363	4361	4341
Flrt1	ENSMUSP00000053573	47	4304	4363	4361	4341
FLRT3	ENSP00000246047	47	4304	4363	4361	4341
FLRT1	ENSP00000246841	47	4304	4363	4361	4341
Flrt2	ENSMUSP00000062171	47	4304	4363	4361	4341
FLRT2	ENSP00000332879	47	4304	4363	4361	4341
Lrrc4b	ENSMUSP00000053123	47	5274	5368	5418	5445
Lrrc4c	ENSMUSP00000053840	47	5274	5368	5418	5445
Lrrc4	ENSMUSP00000062158	47	5274	5368	5418	5445
LRRC4	ENSP00000249363	47	5274	5368	5418	5445
LRRC4C	ENSP00000278198	47	5274	5368	5418	5445
LRRC4B	ENSP00000373853	47	5274	5368	5418	5445
Ecm2	ENSMUSP00000060402	47	5989	6186	6262	7373
ECM2	ENSP00000223661	47	5989	6186	6262	7373
Synleurin	ENSP00000339075	47	7297	7606	7778	7897
Slitl2	ENSMUSP00000045162	47	7768	8171	8402	8561
SLITL2	ENSP00000306864	47	7768	8171	8402	8561
Sym-5	C44H4.2	47	9058	19614	20549	21262
KIAA0644_Human	BC036337	47	9932	10673	11112	11431
RIKEN cDNA 1200009O22 gene	BC043099	47	9932	10673	11112	11431
Gp150	CG5820-PA	47	10430	13618	14230	14701
NYX	ENSP00000340328	47	10843	11689	12235	12589
Nyx	NM_173415	47	10843	11689	12235	12589
Tol-1	C07F11.1	47	11824	5378	6308	7452
CG32055	CG32055-PA	47	12477	13454	24808	25656
CG6749	CG6749-PA	47	12477	13454	26382	27316
CG11136	CG11136-PA	47	18664	20246	21227	21967
CG14762	CG14762-PA	47	20111	21829	22881	23663
CG18095	CG18095-PA	47	20945	22741	23828	24640
*Fili	CG4054-PA	47	22513	24494	25700	26580
Pkd1	ENSMUSP00000049296	83	1433	1358	1307	1274
PKD1	ENSP00000262304	83	1433	1358	1307	1274
Pxn	CG12002-PA	146	226	210	192	197
Pxdn	ENSMUSP00000021008	146	226	210	192	8946
PXDN	ENSP00000252804	146	226	210	192	8946
pxn-2	K09C8.5	146	226	210	192	197
C56E6.6	C56E6.6	338	404	5378	6308	14049
Tlr3	ENSMUSP00000034056	338	984	1456	9827	10082
Tlr8	ENSMUSP00000036762	338	984	1456	1963	1922
Tlr13	ENSMUSP00000043101	338	984	1456	1963	1922
Tlr7	ENSMUSP00000061853	338	984	1456	1963	1922
Tlr9	ENSMUSP00000082207	338	984	1456	1963	1922
TLR3	ENSP00000296795	338	984	1456	9827	10082
TLR9	ENSP00000311174	338	984	1456	1963	1922
TLR8	ENSP00000312082	338	984	1456	1963	1922
TLR7	ENSP00000349736	338	984	1456	1963	1922
Tlr5	ENSMUSP00000057529	338	984	6192	6268	6329
TLR5	ENSP00000340089	338	984	6192	6268	6329
Tlr2	ENSMUSP00000029623	338	1681	1761	1694	1666
Tlr1	ENSMUSP00000060793	338	1681	1761	1694	1666
Tlr6	ENSMUSP00000062096	338	1681	1761	1694	1666
TLR2	ENSP00000260010	338	1681	1761	1694	1666
TLR6	ENSP00000309253	338	1681	1761	1694	1666
TLR10	ENSP00000354459	338	1681	1761	1694	1666
TLR1	ENSP00000354932	338	1681	1761	1694	1666
Toll-9	CG5528-PA	338	1681	24865	26102	27011
Tlr4	ENSMUSP00000045770	338	3378	6846	6969	7052
TLR4	ENSP00000346893	338	3378	6846	6969	7052
Cd180	ENSMUSP00000022124	338	3378	9540	9889	10147
CD180_HUMAN	ENSP00000256447	338	3378	9540	9889	10147
CG4168	CG4168-PA	338	10430	24564	25773	26655
CG15744	CG15744-PA	382	1041	972	1640	1610
Gpr125	ENSMUSP00000030971	382	1041	972	1640	1610
Gpr124	ENSMUSP00000033876	382	1041	972	1640	1610
GPR124	ENSP00000021763	382	1041	972	1640	1610
GPR125	ENSP00000334952	382	1041	972	1640	1610
LRRC37B	ENSP00000332536	475	439	397	366	350
LRRC37A	ENSP00000366062	475	439	397	366	350
LRRC37A2	ENSP00000366062	475	439	397	366	350
LRRC37A3	ENSP00000325713	475	439	397	366	350
Lrrc37a	XP_991236	475	439	397	366	350
Amigo2	ENSMUSP00000059913	829	3050	5190	5236	5242
Amigo1	ENSMUSP00000061244	829	3050	5190	5236	5242
AMGO2	ENSP00000266581	829	3050	5190	5236	5242
AMGO1	ENSP00000316119	829	3050	5190	5236	5242
Amigo3	ENSMUSP00000082137	829	3050	9512	9856	10111
AMGO3	ENSP00000323096	829	3050	9512	9856	10111
Lrrc8	ENSMUSP00000007620	1017	1023	953	884	864
Lrrc8e	ENSMUSP00000052055	1017	1023	953	884	864
Lrrc8d	ENSMUSP00000057293	1017	1023	953	884	864
Lrrc8c	ENSMUSP00000066015	1017	1023	953	884	864
Lrrc8b	ENSMUSP00000092127	1017	1023	953	884	864
LRRC8	ENSP00000259324	1017	1023	953	884	864
LRRC8C	ENSP00000304477	1017	1023	953	884	864
LRRC8E	ENSP00000306524	1017	1023	953	884	864
LRRC8D	ENSP00000338887	1017	1023	953	884	864
LRRC8B	ENSP00000350933	1017	1023	953	884	864
Slitrk5	ENSMUSP00000041499	1286	1242	1167	1100	1063
Slitrk2	ENSMUSP00000044094	1286	1242	1167	1100	1063
Slitrk4	ENSMUSP00000064443	1286	1242	1167	1100	1063
Slitrk6	ENSMUSP00000077492	1286	1242	1167	1100	1063
Slitrk3	ENSMUSP00000088561	1286	1242	1167	1100	1063
Slitrk1	ENSMUSP00000097897	1286	1242	1167	1100	1063
SLITRK3	ENSP00000241274	1286	1242	1167	1100	1063
SLITRK5	ENSP00000298025	1286	1242	1167	1100	1063
SLITRK1	ENSP00000320697	1286	1242	1167	1100	1063
SLITRK6	ENSP00000327635	1286	1242	1167	1100	1063
SLITRK2	ENSP00000334374	1286	1242	1167	1100	1063
SLITRK4	ENSP00000336627	1286	1242	1167	1100	1063
Lrrc38	ENSMUSP00000053597	1647	7115	10081	10455	10734
LRRC38	OTTHUMP00000009643	1647	7115	10081	10455	10734
Lrrc55	ENSMUSP00000041417	1647	7115	14164	14816	15315
LRRC55	ENSP00000330864	1647	7115	14164	14816	15315
BC004853	ENSMUSP00000028337	1647	9304	9926	10283	10548
LRRC26	ENSP00000360597	1647	9304	9926	10283	10548
Lrrc52	ENSMUSP00000047213	1647	10781	11609	12145	12495
LRRC52	ENSP00000294818	1647	10781	11609	12145	12495
Lrtm1	ENSMUSP00000061828	1647	10881	11731	12285	12647
LRTM1	ENSP00000273286	1647	10881	11731	12285	12647
Lrtm2	ENSMUSP00000063882	1647	10896	11746	12304	12667
LRTM2	ENSP00000299194	1647	10896	11746	12304	12667
FLJ44691	BC104037.1	2190	4559	6180	6257	6320
Pal	ENSMUSP00000035831	2190	4559	6180	6257	6320
PAL	ENSP00000277778	2190	4559	6180	6257	6320
XP_143529_Mouse	XP_143529	2190	4559	6180	6257	6320
Lrrc22	ENSMUSP00000056642	2190	4559	14351	15012	15515
LRRC22	ENSP00000361183	2190	4559	14351	15012	15515
Islr	ENSMUSP00000045142	2190	7127	7436	7597	7702
Islr2	ENSMUSP00000055604	2190	7127	7436	7597	7702
ISLR	ENSP00000249842	2190	7127	7436	7597	7702
ISLR2	NP_065902	2190	7127	7436	7597	7702
Optc	ENSMUSP00000010455	2341	2425	2358	5383	5409
Dspg3	ENSMUSP00000020094	2341	2425	2358	11053	11370
Ogn	ENSMUSP00000021822	2341	2425	2358	11856	12192
DSPG3	ENSP00000261172	2341	2425	2358	11053	11370
OGN	ENSP00000262551	2341	2425	2358	11856	12192
OPTC	ENSP00000343233	2341	2425	2358	5383	5409
Lgi2	ENSMUSP00000040436	2634	2782	2731	2695	2662
Lgi4	ENSMUSP00000041579	2634	2782	2731	2695	2662
Lgi3	ENSMUSP00000046705	2634	2782	2731	2695	2662
Lgi1	ENSMUSP00000084507	2634	2782	2731	2695	2662
LGI1	ENSP00000265991	2634	2782	2731	2695	2662
LGI2	ENSP00000282970	2634	2782	2731	2695	2662
LGI3	ENSP00000302297	2634	2782	2731	2695	2662
LGI4	ENSP00000312273	2634	2782	2731	2695	2662
Q8C013_mouse	XP_001005865	4004	4496	8787	9053	9265
XP_945324_Human	XP_945324	4004	4496	8787	9053	9265
Tpbg	ENSMUSP00000006559	4004	4496	9378	9707	9950
TPBG	ENSP00000275030	4004	4496	9378	9707	9950
kek1	CG12283-PA	4067	6930	11069	13721	14176
kek3	CG4192-PA	4067	6930	11069	13721	14176
kek2	CG4977-PA	4067	6930	11069	25964	26864
kek5	CG12199-PB	4067	6930	20551	21550	22304
kek6	CG1804-PA	4067	6930	22731	23816	24628
kek4	CG9431-PA	4067	6930	25732	27055	28020
Lrrc24	ENSMUSP00000061906	4067	10108	10881	11342	11682
LRRC24	ENSP00000339255	4067	10108	10881	11342	11682
Lrrc3b	ENSMUSP00000059463	4175	4720	4782	15056	15557
Lrrc3	ENSMUSP00000059570	4175	4720	4782	6534	15559
LRRC3	ENSP00000291592	4175	4720	4782	6534	15559
LRRC3B	ENSP00000326763	4175	4720	4782	15056	15557
ENSP00000367157	ENSP00000367157	4175	4720	4782	6534	9303
XP_984483_Mouse	XP_984483	4175	4720	4782	6534	9303
Tollo	CG6890-PA	5310	6926	5378	6308	7452
Toll-6	CG7250-PA	5310	6926	5378	6308	7452
MstProx	CG1149-PA	5310	6926	9685	10032	11872
Toll-4	CG18241-PA	5310	6926	9685	10032	11872
Tl	CG5490-PA	5310	6926	9685	10032	11872
Tehao	CG7121-PA	5310	6926	9685	10032	27402
T05A1.3	T05A1.3	5310	11824	50483	52452	53911
Elfn1	ENSMUSP00000053869	6128	7153	7469	7628	7736
Elfn2	ENSMUSP00000060210	6128	7153	7469	7628	7736
ELFN2	ENSP00000300147	6128	7153	7469	7628	7736
ELFN1	ENSP00000333227	6128	7153	7469	7628	7736
B430119L13Rik_Mouse	ENSMUSP00000057005	7249	8666	9181	9494	9717
CT075_HUMAN	ENSP00000246074	7249	8666	9181	9494	9717
Gp1ba	ENSMUSP00000057563	7250	8667	9182	9495	9718
GP1BA	ENSP00000329380	7250	8667	9182	9495	9718
Tlr11	ENSMUSP00000068906	7487	8972	9541	9890	10148
Tlr12	ENSMUSP00000074381	7487	8972	9541	9890	10148
CG10824	CG10824-PA	7585	18579	20151	21126	21864
CG11910	CG11910-PA	7585	18868	20481	21474	22228
CG4950	CG4950-PA	7585	22712	24729	25956	26855
CG5810	CG5810-PA	7585	22877	24924	26165	27078
Nepn	ENSMUSP00000070130	7831	9374	10018	10385	10651
GENSCAN00000039828	GENSCAN00000039828	7831	9374	10018	10385	10651
Gp1bb	ENSMUSP00000059270	7884	9454	10118	10494	10776
GP1BB	OTTHUMP00000028578	7884	9454	10118	10494	10776
Gp9	ENSMUSP00000032133	8231	9891	10620	11048	11365
GP9	ENSP00000303942	8231	9891	10620	11048	11365
Lrg1	ENSMUSP00000038048	8252	9914	10648	11083	11401
LRG1	ENSP00000302621	8252	9914	10648	11083	11401
Lrrc19	ENSMUSP00000056094	8319	10001	10754	11202	11527
LRRC19	ENSP00000330698	8319	10001	10754	11202	11527
Lrrc25	ENSMUSP00000049686	8348	10036	10793	11246	11578
LRRC25	ENSP00000340983	8348	10036	10793	11246	11578
C44H4.1	C44H4.1	8508	9058	19613	20548	21261
Sym-1	C44H4.3	8508	9058	19615	20550	21263
ZK682.5	ZK682.5	8508	9058	53527	55674	57266
ZC262.3	ZC262.3a	8606	16226	17509	18337	18983
CG16974	CG16974-PA	8606	20744	22512	23579	24377
CG7509	CG7509-PA	8690	10468	11244	11733	8651
pan-1	M88.6a	8690	10468	11244	11733	18602
Lrrc17	ENSMUSP00000038569	8883	10716	11533	12061	12406
LRRC17	ENSP00000344242	8883	10716	11533	12061	12406
Lrrc54	ENSMUSP00000057071	8975	10848	11695	12243	12599
LRRC54	ENSP00000332668	8975	10848	11695	12243	12599
BC031901_Mouse	ENSMUSP00000084423	9090	10994	11850	12419	12794
NP_001019782.1_Human	ENSP00000341944	9090	10994	11850	12419	12794
PFE	CG15151-PA	10056	12290	13257	23073	23860
T01G9.3	T01G9.3	10056	12290	13257	52336	53787
CG18249	CG18249-PA	10119	12379	22766	23854	24668
CG7800	CG7800-PA	10119	12379	25365	26657	27602
CG5819	CG5819-PA	10290	12619	13617	26166	27079
K07A12.2	K07A12.2	10290	12619	13617	51463	52874
CG6959	CG6959-PA	10312	12651	13662	14278	14745
Omg	ENSMUSP00000054140	10792	13229	14310	14972	15473
OMG	ENSP00000247271	10792	13229	14310	14972	15473
Cd14	ENSMUSP00000056669	10828	13269	14353	15014	28914
CD14	ENSP00000304236	10828	13269	14353	15014	31837
T22E7.1a	T22E7.1a	13050	16021	17287	18104	18743
T23G11.6	T23G11.6	13054	16026	17294	18111	18750
C02C6.3	C02C6.3	13886	16971	18312	19159	19827
C41C4.3	C41C4.3	14839	18041	19513	20443	21153
CG10148	CG10148-PA	15203	18453	19994	20953	21686
*CG13487	CG13487-PA	16112	19464	21135	22155	22921
CG14351	CG14351-PA	16528	19916	21621	22657	23430
CG14662	CG14662-PA	16679	20075	21788	22836	23613
CG1504	CG1504-PA	16831	20242	21968	23026	23811
CG15658	CG15658-PA	17106	20547	22295	23356	24147
CG17667	CG17667-PA	17407	20882	22669	23750	24555
CG18480	CG18480-PA	17517	21004	22809	23899	24713
hfw	CG3095-PA	17849	21381	23238	24365	25196
CG32372	CG32372-PA	18314	21894	23801	24960	25814
wdp	CG3413-PA	18671	22273	24227	25420	26289
CG4781	CG4781-PA	19039	22681	24696	25918	26815
CG5096	CG5096-PA	19093	22746	24768	25997	26901
CG5541	CG5541	19166	22831	24869	26106	27015
CG5888	CG5888-PA	19213	22885	24935	26178	27092
Con	CG7503-PA	19489	23198	25297	26576	27517
CG7702	CG7702-PA	19525	23237	25342	26630	27575
CG8852	CG8852-PA	19719	23460	25601	26914	27870
F10F2.4	F10F2.4	24884	28765	31177	32630	33717
F20D1.7	F20D1.7	25152	29080	31537	33015	34110
F37E3.2	F37E3.2	25649	29640	32181	33693	34811
K03A1.2	K03A1.2.1	41687	46385	49415	51320	52724
Y37E3.13	Y37E3.13	43668	48619	51934	53993	55501
Y39A1A.7	Y39A1A.7	43737	48698	52028	54090	55606
Y75B8A.5	Y75B8A.5	44552	49612	53064	55183	56754
Y76A2B.2	Y76A2B.2	44558	49618	53071	55190	56761
pxn-1	ZK994.4	44999	50108	53629	55787	57383
Peptides in the LRR_Tollkin group are boxed. Gray shading alternates with cluster 1.2. Coloured shading shows
clusters in the LRR_Tollkin group at various levels. Note that some of these are split by sorting at lower levels
of clustering (e.g., cluster 5378 at cluster level 3).
