# Supplementary material for: The extracellular Leucine-Rich Repeat superfamily; a comparative survey and analysis of evolutionary relationships and expression patterns
Source: BMC Genomics. 2007 Sep 14;8:320. doi: 10.1186/1471-2164-8-320 (PMC2235866; doi:10.1186/1471-2164-8-320)
Supplement: Additional file 5 — Table S3. Complete list of genes, clustered at e-10. [file 1471-2164-8-320-S5.xls]

## Sheet: paper 10
External_Name	Peptide_ID	clust1_2	clust2	clust3	clust4	clust5
Slt-1	F40E10.4	1	12	637	767	735
sli	CG8355-PC	1	12	637	767	735
Slit1	ENSMUSP00000025993	1	12	637	767	735
SLIT1	ENSP00000266058	1	12	637	767	735
Slit2	ENSMUSP00000033967	1	12	637	767	735
SLIT2	ENSP00000273739	1	12	637	767	735
SLIT3	ENSP00000332164	1	12	637	767	735
Slit3	ENSMUSP00000066857	1	12	637	767	735
LRRC55	ENSP00000330864	1	12	637	14232	14754
Lrrc55	ENSMUSP00000041417	1	12	637	14232	14754
Lrrc38	ENSMUSP00000053597	1	12	9790	10258	10557
LRRC38	OTTHUMP00000009643	1	12	9790	10258	10557
Lrrc52	ENSMUSP00000047213	1	12	11167	11794	12198
LRRC52	ENSP00000294818	1	12	11167	11794	12198
kek4	CG9431-PA	1	12	23531	24981	25961
CG32055	CG32055-PA	1	120	197	196	252
CG7509	CG7509-PA	1	120	197	196	252
CG7896	CG7896-PA	1	120	197	196	252
CG18095	CG18095-PA	1	120	197	196	252
CG5195	CG5195-PA	1	120	197	196	252
*Fili	CG4054-PA	1	120	197	196	252
CG14762	CG14762-PA	1	120	197	196	252
CG8561	CG8561-PA	1	120	197	196	252
CG11910	CG11910-PA	1	120	197	196	252
CG4168	CG4168-PA	1	120	197	196	252
CG11136	CG11136-PA	1	120	197	196	252
KIAA0644_Human	BC036337	1	120	197	196	252
RIKEN cDNA 1200009O22 gene	BC043099	1	120	197	196	252
Sym-5	C44H4.2	1	120	197	196	252
Sym-1	C44H4.3	1	120	197	196	252
C56E6.6	C56E6.6	1	120	197	196	252
Caps	CG11282-PA	1	120	197	196	252
CG40500	CG40500-PD	1	120	197	196	252
chp	CG1744-PA	1	120	197	196	252
Cpn2	ENSMUSP00000069318	1	120	197	196	252
CPN2	ENSP00000319464	1	120	197	196	252
LGR4	ENSP00000374508	1	120	197	196	252
Gp5	ENSMUSP00000051895	1	120	197	196	252
GP5	ENSP00000319286	1	120	197	196	252
K07A12.2	K07A12.2	1	120	197	196	252
LGR5	ENSP00000266674	1	120	197	196	252
Lgr5	ENSMUSP00000020350	1	120	197	196	252
LGR6	ENSP00000354333	1	120	197	196	252
Lgr6	ENSMUSP00000035444	1	120	197	196	252
Lrrc15	ENSMUSP00000066777	1	120	197	196	252
LRRC15	ENSP00000306276	1	120	197	196	252
pan-1	M88.6a	1	120	197	196	252
Lgr4	OTTMUSP00000016116	1	120	197	196	252
Pfe	CG15151-PA	1	120	197	196	252
trn	CG11280-PA	1	120	197	196	252
Y71F9B.8	Y71F9B.8	1	120	197	196	252
Igfals	AK004926.1	1	120	197	196	7919
IGFALS	ENSP00000215539	1	120	197	196	7919
18w	CG8896-PA	1	120	197	196	8728
Toll-6	CG7250-PA	1	120	197	196	8728
Toll-7	CG8595-PA	1	120	197	196	8728
Tollo	CG6890-PA	1	120	197	196	8728
Gp150	CG5820-PA	1	120	197	196	14239
T01G9.3	T01G9.3	1	120	197	196	45825
ZK682.5	ZK682.5	1	120	197	196	48940
T23G11.6	T23G11.6	1	120	197	17278	17901
CG14351-PA	CG14351-PA	1	120	197	21161	21930
CG5819	CG5819-PA	1	120	197	24247	25171
Con	CG7503-PA	1	120	197	24578	25534
CG6749	CG6749-PA	1	120	787	964	1198
Chad	ENSMUSP00000047844	1	120	787	964	4261
CG4950	CG4950-PA	1	120	787	964	24975
T05A1.3	T05A1.3	1	120	787	44379	45935
Lrig2	ENSMUSP00000035999	1	120	1906	1887	1702
lbk	CG8434-PA	1	120	1906	1887	1702
Lrig1	ENSMUSP00000032105	1	120	1906	1887	1702
LRIG1	ENSP00000273261	1	120	1906	1887	1702
LRIG2	ENSP00000355396	1	120	1906	1887	1702
LRIG3	ENSP00000326759	1	120	1906	1887	1702
Lrig3	ENSMUSP00000074360	1	120	1906	1887	1702
T21D12.9	T21D12.9	1	120	1906	1887	1702
LRRN6A	AAH11057	1	120	2129	2107	2063
Lrrn6a	ENSMUSP00000059050	1	120	2129	2107	2063
Lrrn6c	ENSMUSP00000069772	1	120	2129	2107	2063
LRRN6C	ENSP00000310126	1	120	2129	2107	2063
RTN4R	ENSP00000043402	1	120	3468	6252	6296
Rtn4rl2	ENSMUSP00000057725	1	120	3468	6252	6296
RTN4RL2	ENSP00000335397	1	120	3468	6252	6296
K03A1.2	K03A1.2.1	1	120	3486	3502	3487
Lrrn1	ENSMUSP00000037096	1	120	3486	3502	3487
LRRN1	ENSP00000314901	1	120	3486	3502	3487
Lrrn2	ENSMUSP00000027706	1	120	3486	3502	3487
Lrrn3	ENSMUSP00000043818	1	120	3486	3502	3487
LRRN3	ENSP00000312001	1	120	3486	3502	3487
LRRN5	ENSP00000319223	1	120	3486	3502	3487
Q96E60_HUMAN	ENSP00000216241	1	120	6388	6550	4261
XP_001001535_Mouse	XP_001001535	1	120	6388	6550	4261
C44H4.1	C44H4.1	1	120	18241	19281	19979
CG10824	CG10824-PA	1	120	18689	19770	20499
CG18249	CG18249-PA	1	120	21029	22232	23043
CG5096	CG5096-PA	1	120	22756	24103	25012
CG5810	CG5810-PA	1	120	22882	24246	25170
CG7800	CG7800-PA	1	120	23238	24648	25610
Lrrc24	ENSMUSP00000061906	1	397	637	11069	11438
LRRC24	ENSP00000339255	1	397	637	11069	11438
kek1	CG12283-PA	1	397	1009	1021	997
kek2	CG4977-PA	1	397	1009	1021	997
kek3	CG4192-PA	1	397	1009	1021	997
kek5	CG12199-PB	1	397	1009	1021	997
Lrfn1	AAZ20639	1	397	1009	1021	997
LRFN2	ENSP00000345985	1	397	1009	1021	997
Lrfn2	ENSMUSP00000047573	1	397	1009	1021	997
Lrfn3	ENSMUSP00000037616	1	397	1009	1021	997
LRFN3	ENSP00000246529	1	397	1009	1021	997
LRFN4	ENSP00000312535	1	397	1009	1021	997
Lrfn4	ENSMUSP00000050039	1	397	1009	1021	997
Lrfn5	ENSMUSP00000051546	1	397	1009	1021	997
LRFN5	ENSP00000298119	1	397	1009	1021	997
LRFN1	XP_945666	1	397	1009	1021	997
LRRN6D	ENSP00000333767	1	397	2129	2107	2063
Lrrn6d	ENSMUSP00000058050	1	397	2129	2107	2063
Lrrn6b	ENSMUSP00000054960	1	397	2129	2107	2063
LRRN6B	XP_944870	1	397	2129	2107	2063
LRRC4B	ENSP00000373853	1	397	5435	5523	5551
Lrrc4	ENSMUSP00000062158	1	397	5435	5523	5551
LRRC4	ENSP00000249363	1	397	5435	5523	5551
Lrrc4c	ENSMUSP00000053840	1	397	5435	5523	5551
LRRC4C	ENSP00000278198	1	397	5435	5523	5551
Lrrc4b	ENSMUSP00000053123	1	397	5435	5523	5551
Islr2	ENSMUSP00000055604	1	397	7419	7633	7743
Islr	ENSMUSP00000045142	1	397	7419	7633	7743
ISLR	ENSP00000249842	1	397	7419	7633	7743
ISLR2	NP_065902	1	397	7419	7633	7743
Aspn	ENSMUSP00000021820	1	613	1520	1484	1457
ASPN	ENSP00000223657	1	613	1520	1484	1457
Bgn	ENSMUSP00000033741	1	613	1520	1484	1457
BGN	ENSP00000327336	1	613	1520	1484	1457
Dcn	ENSMUSP00000020087	1	613	1520	1484	1457
DCN	ENSP00000052754	1	613	1520	1484	1457
LUM	ENSP00000266718	1	613	3687	5655	7710
Lum	ENSMUSP00000040877	1	613	3687	5655	7710
PRELP	ENSP00000343924	1	613	3687	5655	8881
Prelp	ENSMUSP00000048803	1	613	3687	5655	8881
KERA	ENSP00000266719	1	613	3687	11512	8881
Kera	ENSMUSP00000020091	1	613	3687	11512	8881
Flrt1	ENSMUSP00000053573	1	613	4448	4498	4510
Flrt2	ENSMUSP00000062171	1	613	4448	4498	4510
FLRT1	ENSP00000246841	1	613	4448	4498	4510
FLRT2	ENSP00000332879	1	613	4448	4498	4510
FLRT3	ENSP00000246047	1	613	4448	4498	4510
Flrt3	ENSMUSP00000053399	1	613	4448	4498	4510
OMD	ENSP00000247535	1	613	10453	11009	11371
Omd	ENSMUSP00000065706	1	613	10453	11009	11371
TLR1	ENSP00000354932	1	687	1594	1558	1635
Tlr1	ENSMUSP00000060793	1	687	1594	1558	1635
TLR10	ENSP00000354459	1	687	1594	1558	1635
TLR2	ENSP00000260010	1	687	1594	1558	1635
Tlr2	ENSMUSP00000029623	1	687	1594	1558	1635
Tlr6	ENSMUSP00000062096	1	687	1594	1558	1635
TLR6	ENSP00000309253	1	687	1594	1558	1635
Toll-9	CG5528-PA	1	687	1594	1558	1635
Tlr13	ENSMUSP00000043101	1	687	1594	1558	2025
Tlr3	ENSMUSP00000034056	1	687	1643	1617	9909
TLR3	ENSP00000296795	1	687	1643	1617	9909
Tlr5	ENSMUSP00000057529	1	687	6215	6379	6425
TLR5	ENSP00000340089	1	687	6215	6379	6425
TLR4	ENSP00000346893	1	687	6844	7046	7121
Tlr4	ENSMUSP00000045770	1	687	6844	7046	7121
fshr-1	C50H2.1	1	764	1776	1753	1710
Fsh	CG7665-PA	1	764	1776	1753	1710
Fshr	ENSMUSP00000040477	1	764	1776	1753	1710
FSHR	ENSP00000306780	1	764	1776	1753	1710
Lhcgr	ENSMUSP00000024916	1	764	1776	1753	1710
LHCGR	ENSP00000294954	1	764	1776	1753	1710
rk	CG8930-PA	1	764	1776	1753	1710
Tshr	ENSMUSP00000021346	1	764	1776	1753	1710
TSHR	ENSP00000298171	1	764	1776	1753	1710
Lgr3	CG31096-PA	1	764	2863	3226	3213
Lgr7	ENSMUSP00000077611	1	764	2863	3226	3213
LGR8	ENSP00000298386	1	764	2863	3226	3213
Lgr8	ENSMUSP00000067897	1	764	2863	3226	3213
LGR7	NP_067647	1	764	2863	3226	3213
ABI34171	ABI34171	1	764	11915	10620	10941
pxn-1	ZK994.4	1	790	637	767	735
kek6	CG1804-PA	1	790	1009	22202	23012
Slitrk1	ENSMUSP00000097897	1	790	1238	1189	1171
SLITRK1	ENSP00000320697	1	790	1238	1189	1171
Slitrk2	ENSMUSP00000044094	1	790	1238	1189	1171
SLITRK2	ENSP00000334374	1	790	1238	1189	1171
SLITRK3	ENSP00000241274	1	790	1238	1189	1171
Slitrk3	ENSMUSP00000088561	1	790	1238	1189	1171
SLITRK4	ENSP00000336627	1	790	1238	1189	1171
Slitrk4	ENSMUSP00000064443	1	790	1238	1189	1171
Slitrk5	ENSMUSP00000041499	1	790	1238	1189	1171
SLITRK5	ENSP00000298025	1	790	1238	1189	1171
Slitrk6	ENSMUSP00000077492	1	790	1238	1189	1171
SLITRK6	ENSP00000327635	1	790	1238	1189	1171
Rtn4r	BC058381	1	790	3468	6252	6296
Lrtm1	ENSMUSP00000061828	1	790	11274	11916	12325
LRTM1	ENSP00000273286	1	790	11274	11916	12325
Lrrtm1	ENSMUSP00000020400	1	854	787	964	1198
LRRTM1	ENSP00000295057	1	854	787	964	1198
LRRTM2	AY182026	1	854	787	964	1198
Lrrtm2	AY182027	1	854	787	964	1198
Lrrtm3	AY182029	1	854	787	964	1198
LRRTM3	AY182028	1	854	787	964	1198
Lrrtm4	AY182031	1	854	787	964	1198
LRRTM4	AY182030	1	854	787	964	1198
CHAD	ENSP00000258969	1	854	787	964	4261
Lrg1	ENSMUSP00000038048	1	854	787	10829	11176
NYX	ENSP00000340328	1	854	787	11865	12274
Rtn4rl1	BC030471	1	854	3468	9420	9617
RTN4RL1	ENSP00000330631	1	854	3468	9420	9617
Nyx	NM_173415	1	854	13637	11865	12274
CG7702	CG7702-PA	1	854	23220	24625	25587
LRRC26	ENSP00000360597	1	1090	9653	10093	10374
Podnl1	NM_001013384	1	1409	1726	1707	3557
PODNL1	ENSP00000254320	1	1409	1726	1707	3557
PODN	ENSP00000308315	1	1409	1726	1707	6120
Podn	ENSMUSP00000048962	1	1409	1726	1707	6120
FMOD	ENSP00000347041	1	1409	3687	5655	7710
Fmod	ENSMUSP00000035489	1	1409	3687	5655	7710
TLR9	ENSP00000311174	1	2335	1643	1617	2025
TLR7	ENSP00000349736	1	2335	1643	1617	2025
Tlr7	ENSMUSP00000061853	1	2335	1643	1617	2025
Tlr8	ENSMUSP00000036762	1	2335	1643	1617	2025
TLR8	ENSP00000312082	1	2335	1643	1617	2025
Tlr9	ENSMUSP00000082207	1	2335	1643	1617	2025
Dspg3	ENSMUSP00000020094	1	2517	2440	3486	3466
DSPG3	ENSP00000261172	1	2517	2440	3486	3466
Optc	ENSMUSP00000010455	1	2517	2440	3486	3466
OPTC	ENSP00000343233	1	2517	2440	3486	3466
OGN	ENSP00000262551	1	2517	2440	11534	11919
Ogn	ENSMUSP00000021822	1	2517	2440	11534	11919
Lgi1	ENSMUSP00000084507	1	2858	2821	2819	2775
LGI1	ENSP00000265991	1	2858	2821	2819	2775
Lgi2	ENSMUSP00000040436	1	2858	2821	2819	2775
LGI2	ENSP00000282970	1	2858	2821	2819	2775
Lgi3	ENSMUSP00000046705	1	2858	2821	2819	2775
LGI3	ENSP00000302297	1	2858	2821	2819	2775
LGI4	ENSP00000312273	1	2858	2821	2819	2775
Lgi4	ENSMUSP00000041579	1	2858	2821	2819	2775
LRRC32	ENSP00000260061	1	3085	6073	6223	6268
XP_485967_Mouse	XP_485967	1	3085	6073	6223	6268
LRRC33	ENSP00000328625	1	3085	7858	8103	8270
Lrrc33	ENSMUSP00000067130	1	3085	7858	8103	8270
AMGO2	ENSP00000266581	1	3125	4584	4639	4654
Amigo2	ENSMUSP00000059913	1	3125	4584	4639	4654
Q8C013_mouse	XP_001005865	1	4519	8640	8967	9149
XP_945324_Human	XP_945324	1	4519	8640	8967	9149
TPBG	ENSP00000275030	1	4519	9178	9579	9802
Tpbg	ENSMUSP00000006559	1	4519	9178	9579	9802
FLJ44691	BC104037.1	1	4580	4695	6366	6410
Pal	ENSMUSP00000035831	1	4580	4695	6366	6410
PAL	ENSP00000277778	1	4580	4695	6366	6410
XP_143529_Mouse	XP_143529	1	4580	4695	6366	6410
LRRC22	ENSP00000361183	1	4580	4695	14418	14944
Lrrc22	ENSMUSP00000056642	1	4580	4695	14418	14944
ENSP00000367157	ENSP00000367157	1	4717	4860	6637	6687
Lrrc3	ENSMUSP00000059570	1	4717	4860	6637	6687
LRRC3	ENSP00000291592	1	4717	4860	6637	6687
XP_984483_Mouse	XP_984483	1	4717	4860	6637	6687
Lrrc3b	ENSMUSP00000059463	1	4717	4860	14458	14984
LRRC3B	ENSP00000326763	1	4717	4860	14458	14984
Ecm2	ENSMUSP00000060402	1	5919	6211	6372	6416
ECM2	ENSP00000223661	1	5919	6211	6372	6416
LRG1	ENSP00000302621	1	6434	787	10829	11176
Gp1ba	ENSMUSP00000057563	1	6434	9007	9394	9592
GP1BA	ENSP00000329380	1	6434	9007	9394	9592
Elfn1	ENSMUSP00000053869	1	6978	7446	7667	7778
ELFN2	ENSP00000300147	1	6978	7446	7667	7778
Elfn2	ENSMUSP00000060210	1	6978	7446	7667	7778
ELFN1	ENSP00000333227	1	6978	7446	7667	7778
Synleurin	ENSP00000339075	1	7093	7589	15305	15880
SLITL2	ENSP00000306864	1	7474	8079	8359	8537
Slitl2	ENSMUSP00000045162	1	7474	8079	8359	8537
Cd180	ENSMUSP00000022124	1	8484	9313	9729	9971
CD180_HUMAN	ENSP00000256447	1	8484	9313	9729	9971
Tlr11	ENSMUSP00000068906	1	8485	9314	9730	9972
Tlr12	ENSMUSP00000074381	1	8485	9314	9730	9972
MstProx	CG1149-PA	1	8597	9430	9857	10105
Tehao	CG7121-PA	1	8597	9430	9857	10105
Toll-4	CG18241-PA	1	8597	9430	9857	10105
Lrtm2	ENSMUSP00000063882	1	8974	11290	11937	15069
LRTM2	ENSP00000299194	1	8974	11290	11937	15069
LRRC19	ENSP00000330698	1	9436	10386	10932	11286
Lrrc19	ENSMUSP00000056094	1	9436	10386	10932	11286
Lrrc17	ENSMUSP00000038569	1	10062	11095	11716	12115
LRRC17	ENSP00000344242	1	10062	11095	11716	12115
Nepn	ENSMUSP00000070130	1	10065	11099	11720	12118
Lrrc54	ENSMUSP00000057071	1	10167	11233	11870	12280
OMG	ENSP00000247271	1	12228	13599	14377	14900
Omg	ENSMUSP00000054140	1	12228	13599	14377	14900
T22E7.1a	T22E7.1a	1	14746	16350	17271	17894
CG10148	CG10148-PA	1	16656	18574	19639	20355
CG15658	CG15658-PA	1	18430	20628	21803	22593
CG17667	CG17667-PA	1	18707	20949	22143	22949
CG18480	CG18480-PA	1	18799	21062	22265	23077
CG4781	CG4781-PA	1	20187	22697	24035	24938
F10F2.4	F10F2.4	1	24818	27765	29364	30462
F20D1.7	F20D1.7	1	25081	28074	29697	30816
F37E3.2	F37E3.2	1	25543	28618	30293	31438
GENSCAN00000039828	GENSCAN00000039828	1	26348	29558	31308	32519
Ntrk1	IPI00662472.2	5	14	313	356	383
NTRK1	ENSP00000351486	5	14	313	356	383
NTRK2	ENSP00000277120	5	14	313	356	383
Ntrk2	ENSMUSP00000078757	5	14	313	356	383
Ntrk3	ENSMUSP00000037909	5	14	313	356	383
NTRK3	ENSP00000354207	5	14	313	356	383
IGSF10	ENSP00000282466	6	62	228	392	381
MXRA5	ENSP00000217939	6	62	228	392	381
Igsf10	XP_892248	6	62	228	392	381
CG32372	CG32372-PA	13	117	111	196	252
Tol-1	C07F11.1	13	120	197	196	8728
Lrrc8b	ENSMUSP00000092127	13	1072	984	931	915
Lrrc8d	ENSMUSP00000057293	13	1072	984	931	915
LRRC8D	ENSP00000338887	13	1072	984	931	915
Lrrc8	ENSMUSP00000007620	13	1072	984	931	915
LRRC8	ENSP00000259324	13	1072	984	931	915
Lrrc8c	ENSMUSP00000066015	13	1072	984	931	915
Lrrc8e	ENSMUSP00000052055	13	1072	984	931	915
LRRC8B	ENSP00000350933	13	1072	984	931	915
LRRC8E	ENSP00000306524	13	1072	984	931	915
LRRC8C	ENSP00000304477	13	1072	984	931	915
Pkd1	ENSMUSP00000049296	92	1528	1437	1402	1377
PKD1	ENSP00000262304	92	1528	1437	1402	1377
pxn-2	K09C8.5	190	266	236	221	251
Pxn	CG12002-PA	190	266	236	221	251
Pxdn	ENSMUSP00000021008	190	266	236	221	6584
PXDN	ENSP00000252804	190	266	236	221	6584
CG15744	CG15744-PA	444	1090	1791	1920	2035
Gpr124	ENSMUSP00000033876	444	1090	1791	1920	2035
GPR124	ENSP00000021763	444	1090	1791	1920	2035
GPR125	ENSP00000334952	444	1090	1791	1920	2035
Gpr125	ENSMUSP00000030971	444	1090	1791	1920	2035
LRRC37A	ENSP00000335617	491	418	398	380	372
LRRC37A2	ENSP00000366062	491	418	398	380	372
LRRC37A3	ENSP00000325713	491	418	398	380	372
LRRC37B	ENSP00000332536	491	418	398	380	372
Lrrc37a	XP_991236	491	418	398	380	372
AMGO3	ENSP00000323096	938	3125	3318	3321	3303
Amigo3	ENSMUSP00000082137	938	3125	3318	3321	3303
AMGO1	ENSP00000316119	938	3125	4584	4639	4654
Amigo1	ENSMUSP00000061244	938	3125	4584	4639	4654
B430119L13Rik_Mouse	ENSMUSP00000057005	3544	8234	9006	9393	9591
CT075_HUMAN	ENSP00000246074	3544	8234	9006	9393	9591
LRRC54	ENSP00000332668	3544	10167	11233	11870	12280
Gp1bb	ENSMUSP00000059270	4456	8950	9829	10300	10603
GP1BB	OTTHUMP00000028578	4456	8950	9829	10300	10603
GP9	ENSP00000303942	4456	9356	10282	10800	11147
Gp9	ENSMUSP00000032133	4456	9356	10282	10800	11147
Lrrc25	ENSMUSP00000049686	6949	9465	10423	10974	11334
LRRC25	ENSP00000340983	6949	9465	10423	10974	11334
CG6959	CG6959-PA	7009	11788	13051	13781	14279
C02C6.3	C02C6.3	7009	15426	17118	18077	18721
CG16974	CG16974-PA	7160	9764	10728	11312	11699
ZC262.3	ZC262.3a	7160	9764	10728	11312	11699
BC004853	ENSMUSP00000028337	7283	790	9653	10093	10374
BC031901_Mouse	ENSMUSP00000084423	7479	10307	11385	12048	12462
NP_001019782.1_Human	ENSP00000341944	7479	10307	11385	12048	12462
hfw	CG3095-PA	8293	19098	21426	22670	23501
CG1504	CG1504-PA	8311	120	197	196	1702
Y75B8A.5	Y75B8A.5	8311	39882	44320	46793	48477
Tl	CG5490-PA	8484	8597	9430	9857	10105
CG5888	CG5888-PA	8484	20344	22890	24257	25182
Cd14	ENSMUSP00000056669	8841	12266	13641	14420	26669
CD14	ENSP00000304236	8841	12266	13641	14420	29054
Y39A1A.7	Y39A1A.7	10672	39138	43430	45811	47442
C41C4.3	C41C4.3	11783	16318	18160	19194	19886
*CG13487	CG13487-PA	12625	17478	19554	20691	21446
CG14662	CG14662-PA	13052	18015	20166	21330	22104
wdp	CG3413-PA	14481	19856	22309	23612	24485
CG5541	CG5541-PA	14791	20300	22837	24191	25113
CG8852	CG8852-PA	15079	20748	23430	24866	25837
Y37E3.13	Y37E3.13	31031	39077	43354	45729	47354
Y76A2B.2	Y76A2B.2	31605	39888	44327	46800	48484
Gray shading alternates with cluster 1.2.
