# Supplementary material for: The extracellular Leucine-Rich Repeat superfamily; a comparative survey and analysis of evolutionary relationships and expression patterns
Source: BMC Genomics. 2007 Sep 14;8:320. doi: 10.1186/1471-2164-8-320 (PMC2235866; doi:10.1186/1471-2164-8-320)
Supplement: Additional file 6 — Table S4. List of clusters used in Figure 5. [file 1471-2164-8-320-S6.xls]

## Sheet: Sheet1
External_Name	Peptide_ID	40-1	40-2	40-3	40-4	40-5
Ntrk3	ENSMUSP00000037909	2	7	390	350	367
Ntrk2	ENSMUSP00000078757	2	7	390	350	367
NTRK2	ENSP00000277120	2	7	390	350	367
NTRK1	ENSP00000351486	2	7	390	350	367
NTRK3	ENSP00000354207	2	7	390	350	367
Ntrk1	IPI00662472.2	2	7	390	350	367
MXRA5	ENSP00000217939	7	4554	4597	4580	4574
IGSF10	ENSP00000282466	7	4554	4597	4580	4574
Igsf10	XP_892248	7	4554	4597	4580	4574
sli	CG8355-PC	8	820	810	757	731
Slit1	ENSMUSP00000025993	8	820	810	757	731
Slit2	ENSMUSP00000033967	8	820	810	757	731
Slit3	ENSMUSP00000066857	8	820	810	757	731
SLIT1	ENSP00000266058	8	820	810	757	731
SLIT2	ENSP00000273739	8	820	810	757	731
SLIT3	ENSP00000332164	8	820	810	757	731
Slt-1	F40E10.4	8	820	810	757	731
Pkd1	ENSMUSP00000049296	64	1306	1250	1187	1152
PKD1	ENSP00000262304	64	1306	1250	1187	1152
Pxn	CG12002-PA	156	194	165	153	137
Pxdn	ENSMUSP00000021008	156	194	165	153	137
PXDN	ENSP00000252804	156	194	165	153	137
pxn-2	K09C8.5	156	194	165	153	137
lbk	CG8434-PA	156	1728	1685	1622	1591
Lrig1	ENSMUSP00000032105	156	1728	1685	1622	1591
Lrig2	ENSMUSP00000035999	156	1728	1685	1622	1591
Lrig3	ENSMUSP00000074360	156	1728	1685	1622	1591
LRIG1	ENSP00000273261	156	1728	1685	1622	1591
LRIG3	ENSP00000326759	156	1728	1685	1622	1591
LRIG2	ENSP00000355396	156	1728	1685	1622	1591
T21D12.9	T21D12.9	156	1728	1685	1622	1591
Lgr5	ENSMUSP00000020350	295	1184	1197	1132	1098
Lgr6	ENSMUSP00000035444	295	1184	1197	1132	1098
LGR5	ENSP00000266674	295	1184	1197	1132	1098
LGR6	ENSP00000354333	295	1184	1197	1132	1098
LGR4	ENSP00000374508	295	1184	1197	1132	1098
Lgr4	OTTMUSP00000016116	295	1184	1197	1132	1098
rk	CG8930-PA	295	1184	1550	1500	1461
fshr-1	C50H2.1	295	1739	1550	1500	1461
Fsh	CG7665-PA	295	1739	1550	1500	1461
Tshr	ENSMUSP00000021346	295	1739	1550	1500	1461
Lhcgr	ENSMUSP00000024916	295	1739	1550	1500	1461
Fshr	ENSMUSP00000040477	295	1739	1550	1500	1461
LHCGR	ENSP00000294954	295	1739	1550	1500	1461
TSHR	ENSP00000298171	295	1739	1550	1500	1461
FSHR	ENSP00000306780	295	1739	1550	1500	1461
ABI34171	ABI34171	295	1938	1899	1839	1810
Lgr3	CG31096-PA	295	1938	1899	1839	1810
CG32637	CG32637-PA	295	1938	1899	1839	1810
Lgr8	ENSMUSP00000067897	295	1938	1899	1839	1810
Lgr7	ENSMUSP00000077611	295	1938	1899	1839	1810
LGR8	ENSP00000298386	295	1938	1899	1839	1810
LGR7	NP_067647	295	1938	1899	1839	1810
CG15744	CG15744-PA	316	910	851	1516	25490
Gpr125	ENSMUSP00000030971	316	910	851	1516	1632
Gpr124	ENSMUSP00000033876	316	910	851	1516	1632
GPR124	ENSP00000021763	316	910	851	1516	1632
GPR125	ENSP00000334952	316	910	851	1516	1632
LRRC37B	ENSP00000332536	442	387	343	321	345
LRRC37A	ENSP00000366062	442	387	343	321	345
Lrrc37a	XP_991236	442	387	343	321	345
Tlr8	ENSMUSP00000036762	539	1901	1856	1797	1776
Tlr13	ENSMUSP00000043101	539	1901	1856	1797	1776
Tlr7	ENSMUSP00000061853	539	1901	1856	1797	1776
Tlr9	ENSMUSP00000082207	539	1901	1856	1797	1776
TLR9	ENSP00000311174	539	1901	1856	1797	1776
TLR8	ENSP00000312082	539	1901	1856	1797	1776	25-2
TLR7	ENSP00000349736	539	1901	1856	1797	1776
Tlr5	ENSMUSP00000057529	539	5913	6064	6155	6175
TLR5	ENSP00000340089	539	5913	6064	6155	6175
Tlr3	ENSMUSP00000034056	539	9084	9559	9835	10022
TLR3	ENSP00000296795	539	9084	9559	9835	10022
Tlr4	ENSMUSP00000045770	539	5652	5774	6849	6887
TLR4	ENSP00000346893	539	5652	5774	6849	6887
Cd180	ENSMUSP00000022124	539	9136	9619	9901	10096
CD180_HUMAN	ENSP00000256447	539	9136	9619	9901	10096	25-2
LRRN6A	AAH11057	636	1937	1898	1838	1809
Lrrn6b	ENSMUSP00000054960	636	1937	1898	1838	1809
Lrrn6d	ENSMUSP00000058050	636	1937	1898	1838	1809
Lrrn6a	ENSMUSP00000059050	636	1937	1898	1838	1809
Lrrn6c	ENSMUSP00000069772	636	1937	1898	1838	1809
LRRN6C	ENSP00000310126	636	1937	1898	1838	1809
LRRN6D	ENSP00000333767	636	1937	1898	1838	1809
LRRN6B	XP_944870	636	1937	1898	1838	1809
Lrrn2	ENSMUSP00000027706	636	3698	3710	3680	3664
Lrrn1	ENSMUSP00000037096	636	3698	3710	3680	3664
Lrrn3	ENSMUSP00000043818	636	3698	3710	3680	3664
LRRN3	ENSP00000312001	636	3698	3710	3680	3664
LRRN1	ENSP00000314901	636	3698	3710	3680	3664
LRRN5	ENSP00000319223	636	3698	3710	3680	3664
Lrrc4b	ENSMUSP00000053123	636	5118	5199	5214	5224
Lrrc4c	ENSMUSP00000053840	636	5118	5199	5214	5224
Lrrc4	ENSMUSP00000062158	636	5118	5199	5214	5224
LRRC4	ENSP00000249363	636	5118	5199	5214	5224
LRRC4C	ENSP00000278198	636	5118	5199	5214	5224
LRRC4B	ENSP00000373853	636	5118	5199	5214	5224
LRRC32	ENSP00000260061	671	2804	5902	5974	5994
XP_485967	XP_485967	671	2804	5902	5974	5994
Lrrc33	ENSMUSP00000067130	671	2804	7897	8069	8147
LRRC33	ENSP00000328625	671	2804	7897	8069	8147
Lrrc15	ENSMUSP00000066777	671	3320	9586	9863	10054
LRRC15	ENSP00000306276	671	3320	9586	9863	10054
Gp5	ENSMUSP00000051895	671	3320	10192	10520	10743
GP5	ENSP00000319286	671	3320	10192	10520	10743
Cpn2	ENSMUSP00000069318	671	3320	12102	12561	12887
CPN2	ENSP00000319464	671	3320	12102	12561	12887
Igfals	AK004926.1	671	7252	7532	7676	7734
IGFALS	ENSP00000215539	671	7252	7532	7676	7734
mKIAA0644	BC036337	671	10234	10860	11238	11494
RIKEN cDNA 1200009O22 gene	BC043099	671	10234	10860	11238	11494
CG7509-PA	CG7509-PA	671	25631	27360	28472	29304	M88.6a	25-3?
Amigo2	ENSMUSP00000059913	794	3226	5860	5929	5946
Amigo1	ENSMUSP00000061244	794	3226	5860	5929	5946
AMGO2	ENSP00000266581	794	3226	5860	5929	5946
AMIGO1	ENSP00000316119	794	3226	5860	5929	5946
Amigo3	ENSMUSP00000082137	794	3226	9589	9866	10057
AMGO3	ENSP00000323096	794	3226	9589	9866	10057
Lrrc8	ENSMUSP00000007620	1037	949	955	900	870
Lrrc8e	ENSMUSP00000052055	1037	949	955	900	870
Lrrc8d	ENSMUSP00000057293	1037	949	955	900	870
Lrrc8c	ENSMUSP00000066015	1037	949	955	900	870
Lrrc8b	ENSMUSP00000092127	1037	949	955	900	870
LRRC8_HUMAN	ENSP00000259324	1037	949	955	900	870
LRRC8C	ENSP00000304477	1037	949	955	900	870
LRRC8E	ENSP00000306524	1037	949	955	900	870
LRRC5_HUMAN	ENSP00000338887	1037	949	955	900	870
LRRC8B	ENSP00000350933	1037	949	955	900	870
Slitrk5	ENSMUSP00000041499	1198	1116	1050	988	955
Slitrk2	ENSMUSP00000044094	1198	1116	1050	988	955
Slitrk4	ENSMUSP00000064443	1198	1116	1050	988	955
Slitrk6	ENSMUSP00000077492	1198	1116	1050	988	955
Slitrk3	ENSMUSP00000088561	1198	1116	1050	988	955
Slitrk1	ENSMUSP00000097897	1198	1116	1050	988	955
SLITRK3	ENSP00000241274	1198	1116	1050	988	955
SLITRK5	ENSP00000298025	1198	1116	1050	988	955
SLITRK1	ENSP00000320697	1198	1116	1050	988	955
SLITRK6	ENSP00000327635	1198	1116	1050	988	955
SLITRK2	ENSP00000334374	1198	1116	1050	988	955
SLITRK4	ENSP00000336627	1198	1116	1050	988	955
LRRTM2	AY182026	1300	1219	1154	1087	1054
Lrrtm2	AY182027	1300	1219	1154	1087	1054
LRRTM3	AY182028	1300	1219	1154	1087	1054
Lrrtm3	AY182029	1300	1219	1154	1087	1054
LRRTM4	AY182030	1300	1219	1154	1087	1054
Lrrtm4	AY182031	1300	1219	1154	1087	1054
Lrrtm1	ENSMUSP00000020400	1300	1219	1154	1087	1054
LRRTM1	ENSP00000295057	1300	1219	1154	1087	1054
Lrfn1	AAZ20639	1393	1310	1253	1191	1156
Lrfn3	ENSMUSP00000037616	1393	1310	1253	1191	1156
Lrfn2	ENSMUSP00000047573	1393	1310	1253	1191	1156
Lrfn4	ENSMUSP00000050039	1393	1310	1253	1191	1156
Lrfn5	ENSMUSP00000051546	1393	1310	1253	1191	1156
LRFN3	ENSP00000246529	1393	1310	1253	1191	1156
LRFN5	ENSP00000298119	1393	1310	1253	1191	1156
LRFN4	ENSP00000312535	1393	1310	1253	1191	1156
LRFN2	ENSP00000345985	1393	1310	1253	1191	1156
LRFN1	XP_945666	1393	1310	1253	1191	1156
Dcn	ENSMUSP00000020087	1650	1594	1534	1484	1450
Aspn	ENSMUSP00000021820	1650	1594	1534	1484	1450
Bgn	ENSMUSP00000033741	1650	1594	1534	1484	1450
DCN	ENSP00000052754	1650	1594	1534	1484	1450
ASPN	ENSP00000223657	1650	1594	1534	1484	1450
BGN	ENSP00000327336	1650	1594	1534	1484	1450
Y39G10AR.5	Y39G10AR.5	1683	6184	7513	63558	64885
Y55F3C.9	Y55F3C.9	1683	6184	7513	64210	65564
Tlr2	ENSMUSP00000029623	1732	1678	1622	1565	1529
Tlr1	ENSMUSP00000060793	1732	1678	1622	1565	1529
Tlr6	ENSMUSP00000062096	1732	1678	1622	1565	1529
TLR2	ENSP00000260010	1732	1678	1622	1565	1529
TLR6	ENSP00000309253	1732	1678	1622	1565	1529
TLR10	ENSP00000354459	1732	1678	1622	1565	1529
TLR1	ENSP00000354932	1732	1678	1622	1565	1529	Toll-9	CG5528-PA	at 10-5, 25-2
Podn	ENSMUSP00000048962	1748	1696	1646	5821	5836
PODNL1	ENSP00000254320	1748	1696	1646	3780	3762
PODN	ENSP00000308315	1748	1696	1646	5821	5836
Podnl1	NM_001013384	1748	1696	1646	3780	3762
C56E6.6	C56E6.6	1796	5143	8386	22037	22689
CG40500-PD	CG40500-PD	1796	5143	8386	11883	14994
CG5195-PA	CG5195-PA	1796	5143	8386	27788	28588
CG7896-PA	CG7896-PA	1796	5143	8386	11883	29432
chp	CG1744-PA	1796	5143	13751	25152	25868
CG4168-PA	CG4168-PA	1796	5143	13751	27464	28254
CG8561-PA	CG8561-PA	1796	5143	27662	28794	29638
Tol-1	C07F11.1	1796	7985	8352	8558	8674
Tollo	CG6890-PA	1796	7985	8352	8558	8674
Toll-6	CG7250-PA	1796	7985	8352	8558	8674
Toll-7	CG8595-PA	1796	7985	8352	8558	8674
18w	CG8896-PA	1796	7985	8352	8558	8674
MstProx	CG1149-PA	1796	9274	9759	10055	12016
Toll-4	CG18241-PA	1796	9274	9759	10055	12016
Tl	CG5490-PA	1796	9274	9759	10055	12016
Tehao	CG7121-PA	1796	9274	9759	10055	29162	T05A1.3	25-2
Optc	ENSMUSP00000010455	2248	2243	5162	8438	8542
OPTC	ENSP00000343233	2248	2243	5162	12852	13200
Dspg3	ENSMUSP00000020094	2248	2243	10805	11178	11432
DSPG3	ENSP00000261172	2248	2243	10805	11178	11432
Ogn	ENSMUSP00000021822	2248	2243	11632	12045	12338
OGN	ENSP00000262551	2248	2243	11632	12045	12338
Kera	ENSMUSP00000020091	2299	2309	3401	12021	8835
Fmod	ENSMUSP00000035489	2299	2309	3401	5364	7511
Lum	ENSMUSP00000040877	2299	2309	3401	5364	7511
Prelp	ENSMUSP00000048803	2299	2309	3401	5364	8835
LUM	ENSP00000266718	2299	2309	3401	5364	7511
KERA	ENSP00000266719	2299	2309	3401	12021	8835
PRELP	ENSP00000343924	2299	2309	3401	5364	8835
FMOD	ENSP00000347041	2299	2309	3401	5364	7511
Omd	ENSMUSP00000065706	2299	2309	11058	11450	11722
OMD	ENSP00000247535	2299	2309	11058	11450	11722
Lgi2	ENSMUSP00000040436	2551	2584	2567	2525	2481
Lgi4	ENSMUSP00000041579	2551	2584	2567	2525	2481
Lgi3	ENSMUSP00000046705	2551	2584	2567	2525	2481
Lgi1	ENSMUSP00000084507	2551	2584	2567	2525	2481
LGI1	ENSP00000265991	2551	2584	2567	2525	2481
LGI2	ENSP00000282970	2551	2584	2567	2525	2481
LGI3	ENSP00000302297	2551	2584	2567	2525	2481
LGI4	ENSP00000312273	2551	2584	2567	2525	2481
Rtn4rl1	BC030471	3067	3182	3184	5840	9697
Rtn4r	BC058381	3067	3182	3184	5840	11605
Rtn4rl2	ENSMUSP00000057725	3067	3182	3184	10570	10794
RTN4R	ENSP00000043402	3067	3182	3184	5840	11605
RTN4RL2	ENSP00000335397	3067	3182	3184	10570	10794
RTN4RL1	ENSP00000330631	3067	3182	3184	5840	9697
Flrt3	ENSMUSP00000053399	3890	4113	4157	4136	4125
Flrt1	ENSMUSP00000053573	3890	4113	4157	4136	4125
FLRT3	ENSP00000246047	3890	4113	4157	4136	4125
FLRT1	ENSP00000246841	3890	4113	4157	4136	4125
FLRT2	ENSP00000332879	3890	4113	4157	4136	4125
Flrt2	ENSMUSP00000062171	3890	4113	4157	4136	4125
Q8C013	XP_001005865	4054	8405	8808	9021	9154
XP_945324	XP_945324	4054	8405	8808	9021	9154
Tpbg	ENSMUSP00000006559	4054	8995	9457	9722	9904
TPBG	ENSP00000275030	4054	8995	9457	9722	9904	CG6959	AT 15-1
FLJ44691	BC104037.1	4109	5902	6052	6142	6163
Pal	ENSMUSP00000035831	4109	5902	6052	6142	6163
PAL	ENSP00000277778	4109	5902	6052	6142	6163
XP_143529	XP_143529	4109	5902	6052	6142	6163
Lrrc22	ENSMUSP00000056642	4109	14008	14918	15526	15981
LRRC22	ENSP00000361183	4109	14008	14918	15526	15981
ENSP00000367157	ENSP00000367157	4244	8431	8837	9053	9190
XP_984483	XP_984483	4244	8431	8837	9053	9190
Lrrc3b	ENSMUSP00000059463	4244	9717	10249	10585	16027
Lrrc3	ENSMUSP00000059570	4244	9717	10249	10585	16029
LRRC3	ENSP00000291592	4244	9717	10249	10585	16029
LRRC3B	ENSP00000326763	4244	9717	10249	10585	16027
Q96E60_HUMAN	ENSP00000216241	4838	5233	8540	8733	8858
XP_001001535	XP_001001535	4838	5233	8540	8733	8858
Chad	ENSMUSP00000047844	4838	5233	11926	12369	12678
CHAD	ENSP00000258969	4838	5233	11926	12369	12678
Ecm2	ENSMUSP00000060402	5408	5906	6057	6147	6167
ECM2	ENSP00000223661	5408	5906	6057	6147	6167
F49C12.1	F49C12.1	6199	6854	7109	7245	7296
F49C12.3	F49C12.3	6199	6854	7109	7245	7296
kek5	CG12199-PB	6232	10682	21921	22800	23475
kek6	CG1804-PA	6232	10682	24324	25280	26002
kek4	CG9431-PA	6232	10682	27904	29045	29898
kek1	CG12283-PA	6232	10684	13557	22830	23505
kek3	CG4192-PA	6232	10684	13557	27472	28262
kek2	CG4977-PA	6232	10684	26648	27709	28507	lrrc24	25-1
Lrrc38	ENSMUSP00000053597	6400	9677	10204	10533	10759
LRRC38	OTTHUMP00000009643	6400	9677	10204	10533	10759
Lrrc55 (Q3UY51)	ENSMUSP00000041417	6400	13810	14711	15310	15757
LRRC55	ENSP00000330864	6400	13810	14711	15310	15757	all 6 family	25-1
Islr	ENSMUSP00000045142	6409	7087	7359	7494	7554
Islr2	ENSMUSP00000055604	6409	7087	7359	7494	7554
ISLR	ENSP00000249842	6409	7087	7359	7494	7554
ISLR2	NP_065902	6409	7087	7359	7494	7554
A930017N06Rik	ENSMUSP00000053869	6428	7112	7391	7529	7585
Lrrc62	ENSMUSP00000060210	6428	7112	7391	7529	7585
NP_443138.1	ENSP00000300147	6428	7112	7391	7529	7585
XP_294219.4	ENSP00000333227	6428	7112	7391	7529	7585
Lrtm1	ENSMUSP00000061828	6449	11338	12055	12506	12827
LRTM1	ENSP00000273286	6449	11338	12055	12506	12827
Lrtm2	ENSMUSP00000063882	6449	11353	12070	12524	12846
LRTM2	ENSP00000299194	6449	11353	12070	12524	12846
Synleurin	ENSP00000339075	6540	7259	7537	7681	7742
Slitl2	ENSMUSP00000045162	7028	7814	8164	8362	8458
SLITL2	ENSP00000306864	7028	7814	8164	8362	8458
4921529O18Rik	ENSMUSP00000065874	7480	8376	8771	8977	9114
NP_940901.1	ENSP00000254271	7480	8376	8771	8977	9114
B430119L13Rik	ENSMUSP00000057005	7837	8806	9247	9496	9662
CT075_HUMAN	ENSP00000246074	7837	8806	9247	9496	9662
Gp1ba	ENSMUSP00000057563	7838	8807	9249	9497	9664
GP1BA	ENSP00000329380	7838	8807	9249	9497	9664
Tlr11	ENSMUSP00000068906	8111	9137	9620	9902	10097
Tlr12	ENSMUSP00000074381	8111	9137	9620	9902	10097
BC004853	ENSMUSP00000028337	8420	9511	10018	10336	10539
LRRC26	ENSP00000360597	8420	9511	10018	10336	10539
5730521E12Rik	ENSMUSP00000070130	8502	9612	10130	10450	10669
GENSCAN00000039828	GENSCAN00000039828	8502	9612	10130	10450	10669
Gp1bb	ENSMUSP00000059270	8579	9716	10248	10584	10810
GP1BB	OTTHUMP00000028578	8579	9716	10248	10584	10810
Gp9	ENSMUSP00000032133	8963	10194	10802	11175	11428
GP9	ENSP00000303942	8963	10194	10802	11175	11428
Lrg1	ENSMUSP00000038048	8983	10215	10831	11207	11462
LRG1	ENSP00000302621	8983	10215	10831	11207	11462
Lrrc19	ENSMUSP00000056094	9085	10326	10968	11351	11617
LRRC19	ENSP00000330698	9085	10326	10968	11351	11617
Lrrc25	ENSMUSP00000049686	9123	10366	11014	11400	11667
LRRC25	ENSP00000340983	9123	10366	11014	11400	11667
Lrrc24	ENSMUSP00000061906	9209	10460	11126	11524	11800
LRRC24	ENSP00000339255	9209	10460	11126	11524	11800
Sym-5	C44H4.2	9319	19584	20833	21655	22288
Sym-1	C44H4.3	9319	19585	20834	21656	22289	25-1??
K07A12.2	K07A12.2	9319	56506	58873	60503	61727
C44H4.1	C44H4.1	10899	19583	20832	21654	22287
ZK682.5	ZK682.5	10899	60759	63422	65272	66659
Lrrc17	ENSMUSP00000038569	9774	11155	11838	12268	12571
LRRC17	ENSP00000344242	9774	11155	11838	12268	12571
Lrrc52	ENSMUSP00000047213	9830	11223	11919	12362	12671
LRRC52	ENSP00000294818	9830	11223	11919	12362	12671
NYX	ENSP00000340328	9884	11292	12002	12451	12763
Nyx	NM_173415	9884	11292	12002	12451	12763
Lrrc54	ENSMUSP00000057071	9888	11297	12008	12458	12772
LRRC54	ENSP00000332668	9888	11297	12008	12458	12772
BC031901	ENSMUSP00000084423	10030	11466	12197	12661	12992
NP_001019782.1	ENSP00000341944	10030	11466	12197	12661	12992
trn	CG11280-PA	11006	12685	13512	14066	14469
Caps	CG11282-PA	11006	12685	13512	14066	14469
CG18249-PA	CG18249-PA	11235	12956	24366	25324	26046
CG7800-PA	CG7800-PA	11235	12956	27443	28564	29400
CG32055-PA	CG32055-PA	11318	13069	25383	26385	27137
CG6749-PA	CG6749-PA	11318	13069	27135	28232	29058
Gp150	CG5820-PA	11455	13232	14084	14653	15065
CG6959-PA	CG6959-PA	11488	13275	14131	14700	15111
Omg	ENSMUSP00000054140	12093	13964	14873	15479	15932
OMG	ENSP00000247271	12093	13964	14873	15479	15932
Cd14	ENSMUSP00000056669	12131	14009	14919	15527	31143
CD14	ENSP00000304236	12131	14009	14919	15527	35015
Singletons	22 worm; 29 fly
pan-1	M88.6a	14379	16662	17740	18459	19019
T23G11.6	T23G11.6	14503	16809	17889	18614	19170
ZC262.3	ZC262.3a	14676	17024	18115	18851	19411
C02C6.3	C02C6.3	15855	18223	19357	20118	20700
C41C4.3	C41C4.3	17064	19485	20723	21541	22172
CG10148-PA	CG10148-PA	17519	19968	21256	22103	22758
CG10824-PA	CG10824-PA	17696	20155	21464	22321	22985	gp of 4 25-1
CT31131	CG11136-PA	17782	20252	21567	22428	23093
CG11910-PA	CG11910-PA	18025	20507	21841	22716	23388
CG14351-PA	CG14351-PA	19164	21674	23070	23989	24680
CG14662-PA	CG14662-PA	19340	21851	23256	24180	24872
CG14762-PA	CG14762-PA	19381	21898	23308	24234	24930
CG1504	CG1504-PA	19521	22045	23460	24393	25093
PFE	CG15151-PA	19563	22093	23510	24443	25144	T01G9.3	25-3
CG15658-PA	CG15658-PA	19837	22376	23803	24738	25441
CG16974-PA	CG16974-PA	20054	22605	24046	24987	25698	ZC262.3	25-1
CG17667-PA	CG17667-PA	20230	22792	24243	25195	25913
CG18095-PA	CG18095-PA	20304	22872	24337	25293	26015
CG18480-PA	CG18480-PA	20370	22940	24413	25373	26096
hfw	CG3095-PA	20806	23394	24919	25904	26635
CG32372-PA	CG32372-PA	21362	23973	25543	26550	27305
wdp	CG3413-PA	21805	24429	26039	27069	27844
Fili	CG4054-PA	22086	24719	26346	27387	28175
CG4781-PA	CG4781-PA	22295	24937	26591	27649	28445
CG4950-PA	CG4950-PA	22332	24975	26638	27698	28495
CG5096-PA	CG5096-PA	22373	25019	26686	27752	28551
Toll-9	CG5528-PA	22481	25134	26810	27883	28688
CG5810-PA	CG5810-PA	22543	25201	26884	27962	28768
CG5819-PA	CG5819-PA	22545	25203	26886	27964	28771	K07A12.2	25-1
CG5888-PA	CG5888-PA	22558	25216	26902	27981	28789
Con	CG7503-PA	22941	25627	27356	28468	29300
CG7702-PA	CG7702-PA	22995	25684	27415	28533	29367
CG8852-PA	CG8852-PA	23271	25974	27734	28869	29713
F10F2.4	F10F2.4	30660	33430	35363	36636	37602
F20D1.7	F20D1.7	31012	33805	35769	37059	38041
F37E3.2	F37E3.2	31660	34481	36492	37820	38830
K03A1.2	K03A1.2.1	53152	56376	58734	60351	61565
T01G9.3	T01G9.3	54105	57385	59806	61491	62746
T05A1.3	T05A1.3	54211	57497	59927	61619	62879
Y37E3.13	Y37E3.13	55711	59053	61602	63368	64685
Y71F9B.8	Y71F9B.8	56735	60125	62740	64554	65918
Y75B8A.5	Y75B8A.5	56856	60257	62877	64702	66069
Y76A2B.2	Y76A2B.2	56862	60265	62885	64710	66077
pxn-1	ZK994.4	57431	60866	63540	65396	66786

## Sheet: Sheet2
External_Name	Peptide_ID
Ntrk3	ENSMUSP00000037909
Ntrk2	ENSMUSP00000078757
NTRK2	ENSP00000277120	40-5
NTRK1	ENSP00000351486
NTRK3	ENSP00000354207
Ntrk1	IPI00662472.2
MXRA5	ENSP00000217939
IGSF10	ENSP00000282466	40-5
Igsf10	XP_892248
sli	CG8355-PC
Slit1	ENSMUSP00000025993
Slit2	ENSMUSP00000033967
Slit3	ENSMUSP00000066857	40-5
SLIT1	ENSP00000266058
SLIT2	ENSP00000273739
SLIT3	ENSP00000332164
Slt-1	F40E10.4
Pxn	CG12002-PA
Pxdn	ENSMUSP00000021008	40-5
PXDN	ENSP00000252804
pxn-2	K09C8.5
lbk	CG8434-PA
Lrig1	ENSMUSP00000032105
Lrig2	ENSMUSP00000035999
Lrig3	ENSMUSP00000074360	40-5
LRIG1	ENSP00000273261
LRIG3	ENSP00000326759
LRIG2	ENSP00000355396
T21D12.9	T21D12.9
Lgr5	ENSMUSP00000020350
Lgr6	ENSMUSP00000035444
LGR5	ENSP00000266674	40-5
LGR6	ENSP00000354333
LGR4	ENSP00000374508
Lgr4	OTTMUSP00000016116
rk	CG8930-PA
fshr-1	C50H2.1
Fsh	CG7665-PA
Tshr	ENSMUSP00000021346
Lhcgr	ENSMUSP00000024916	40-5
Fshr	ENSMUSP00000040477
LHCGR	ENSP00000294954
TSHR	ENSP00000298171
FSHR	ENSP00000306780
ABI34171	ABI34171
Lgr3	CG31096-PA
Lgr8	ENSMUSP00000067897	40-5
Lgr7	ENSMUSP00000077611
LGR8	ENSP00000298386
LGR7	NP_067647
CG15744	CG15744-PA
Gpr125	ENSMUSP00000030971
Gpr124	ENSMUSP00000033876	40-4
GPR124	ENSP00000021763
GPR125	ENSP00000334952
LRRC37B	ENSP00000332536
LRRC37A	ENSP00000366062	40-5
Lrrc37a	XP_991236
Tlr8	ENSMUSP00000036762
Tlr13	ENSMUSP00000043101
Tlr7	ENSMUSP00000061853
Tlr9	ENSMUSP00000082207
TLR9	ENSP00000311174
TLR8	ENSP00000312082	25-2
TLR7	ENSP00000349736
Tlr5	ENSMUSP00000057529
TLR5	ENSP00000340089
Tlr3	ENSMUSP00000034056
TLR3	ENSP00000296795
Tlr4	ENSMUSP00000045770
TLR4	ENSP00000346893	25-2
Cd180	ENSMUSP00000022124
CD180_HUMAN	ENSP00000256447
LRRN6A	AAH11057
Lrrn6b	ENSMUSP00000054960
Lrrn6d	ENSMUSP00000058050
Lrrn6a	ENSMUSP00000059050	40-5
Lrrn6c	ENSMUSP00000069772
LRRN6C	ENSP00000310126
LRRN6D	ENSP00000333767
LRRN6B	XP_944870
Lrrn2	ENSMUSP00000027706
Lrrn1	ENSMUSP00000037096
Lrrn3	ENSMUSP00000043818	40-5
LRRN3	ENSP00000312001
LRRN1	ENSP00000314901
LRRN5	ENSP00000319223
Lrrc4b	ENSMUSP00000053123
Lrrc4c	ENSMUSP00000053840
Lrrc4	ENSMUSP00000062158	40-5
LRRC4	ENSP00000249363
LRRC4C	ENSP00000278198
LRRC4B	ENSP00000373853
LRRC32	ENSP00000260061
XP_485967	XP_485967
Lrrc33	ENSMUSP00000067130
LRRC33	ENSP00000328625
Lrrc15	ENSMUSP00000066777
LRRC15	ENSP00000306276
Gp5	ENSMUSP00000051895	40-1
GP5	ENSP00000319286
Cpn2	ENSMUSP00000069318
CPN2	ENSP00000319464
Igfals	AK004926.1
IGFALS	ENSP00000215539
mKIAA0644	BC036337
RIKEN cDNA 1200009O22 gene	BC043099
CG7509-PA	CG7509-PA		25-3
pan-1	M88.6a
Amigo2	ENSMUSP00000059913
Amigo1	ENSMUSP00000061244
AMGO2	ENSP00000266581	40-2
AMIGO1	ENSP00000316119
Amigo3	ENSMUSP00000082137
AMGO3	ENSP00000323096
Lrrc8	ENSMUSP00000007620
Lrrc8e	ENSMUSP00000052055
Lrrc8d	ENSMUSP00000057293
Lrrc8c	ENSMUSP00000066015
Lrrc8b	ENSMUSP00000092127	40-5
LRRC8_HUMAN	ENSP00000259324
LRRC8C	ENSP00000304477
LRRC8E	ENSP00000306524
LRRC5_HUMAN	ENSP00000338887
LRRC8B	ENSP00000350933
Slitrk5	ENSMUSP00000041499
Slitrk2	ENSMUSP00000044094
Slitrk4	ENSMUSP00000064443
Slitrk6	ENSMUSP00000077492
Slitrk3	ENSMUSP00000088561
Slitrk1	ENSMUSP00000097897	40-5
SLITRK3	ENSP00000241274
SLITRK5	ENSP00000298025
SLITRK1	ENSP00000320697
SLITRK6	ENSP00000327635
SLITRK2	ENSP00000334374
SLITRK4	ENSP00000336627
LRRTM2	AY182026
Lrrtm2	AY182027
LRRTM3	AY182028
Lrrtm3	AY182029	40-5
LRRTM4	AY182030
Lrrtm4	AY182031
Lrrtm1	ENSMUSP00000020400
LRRTM1	ENSP00000295057
Lrfn1	AAZ20639
Lrfn3	ENSMUSP00000037616
Lrfn2	ENSMUSP00000047573
Lrfn4	ENSMUSP00000050039
Lrfn5	ENSMUSP00000051546	40-5
LRFN3	ENSP00000246529
LRFN5	ENSP00000298119
LRFN4	ENSP00000312535
LRFN2	ENSP00000345985
LRFN1	XP_945666
Dcn	ENSMUSP00000020087
Aspn	ENSMUSP00000021820
Bgn	ENSMUSP00000033741	40-5
DCN	ENSP00000052754
ASPN	ENSP00000223657
BGN	ENSP00000327336
Tlr2	ENSMUSP00000029623
Tlr1	ENSMUSP00000060793
Tlr6	ENSMUSP00000062096
TLR2	ENSP00000260010	25-2
TLR6	ENSP00000309253
TLR10	ENSP00000354459
TLR1	ENSP00000354932
Toll-9	CG5528-PA
Podn	ENSMUSP00000048962
PODNL1	ENSP00000254320	40-3
PODN	ENSP00000308315
Podnl1	NM_001013384
C56E6.6	C56E6.6
CG40500-PD	CG40500-PD
CG5195-PA	CG5195-PA
CG7896-PA	CG7896-PA	40-2
chp	CG1744-PA
CG4168-PA	CG4168-PA
CG8561-PA	CG8561-PA
Tol-1	C07F11.1
Toll-7	CG8595-PA
18w	CG8896-PA	40-5
Tollo	CG6890-PA
Toll-6	CG7250-PA
MstProx	CG1149-PA
Toll-4	CG18241-PA	40-4	25-1
Tl	CG5490-PA
Tehao	CG7121-PA
T05A1.3	T05A1.3
Optc	ENSMUSP00000010455
OPTC	ENSP00000343233
Dspg3	ENSMUSP00000020094	40-2
DSPG3	ENSP00000261172
Ogn	ENSMUSP00000021822
OGN	ENSP00000262551
Kera	ENSMUSP00000020091
Fmod	ENSMUSP00000035489
Lum	ENSMUSP00000040877
Prelp	ENSMUSP00000048803
LUM	ENSP00000266718	40-2
KERA	ENSP00000266719
PRELP	ENSP00000343924
FMOD	ENSP00000347041
Omd	ENSMUSP00000065706
OMD	ENSP00000247535
Lgi2	ENSMUSP00000040436
Lgi4	ENSMUSP00000041579
Lgi3	ENSMUSP00000046705
Lgi1	ENSMUSP00000084507	40-5
LGI1	ENSP00000265991
LGI2	ENSP00000282970
LGI3	ENSP00000302297
LGI4	ENSP00000312273
Rtn4rl1	BC030471
Rtn4r	BC058381
Rtn4rl2	ENSMUSP00000057725	40-3
RTN4R	ENSP00000043402
RTN4RL2	ENSP00000335397
RTN4RL1	ENSP00000330631
Flrt3	ENSMUSP00000053399
Flrt1	ENSMUSP00000053573
FLRT3	ENSP00000246047	40-5
FLRT1	ENSP00000246841
FLRT2	ENSP00000332879
Flrt2	ENSMUSP00000062171
Q8C013	XP_001005865
XP_945324	XP_945324
Tpbg	ENSMUSP00000006559	15-1
TPBG	ENSP00000275030
CG6959	CG6959
FLJ44691	BC104037.1
Pal	ENSMUSP00000035831
PAL	ENSP00000277778	40-1
XP_143529	XP_143529
Lrrc22	ENSMUSP00000056642
LRRC22	ENSP00000361183
ENSP00000367157	ENSP00000367157
XP_984483	XP_984483
Lrrc3b	ENSMUSP00000059463	40-1
Lrrc3	ENSMUSP00000059570
LRRC3	ENSP00000291592
LRRC3B	ENSP00000326763
Q96E60_HUMAN	ENSP00000216241
XP_001001535	XP_001001535	40-2
Chad	ENSMUSP00000047844
CHAD	ENSP00000258969
kek5	CG12199-PB
kek6	CG1804-PA
kek4	CG9431-PA
kek1	CG12283-PA	25-1
kek3	CG4192-PA
kek2	CG4977-PA
Lrrc24	ENSMUSP00000061906
LRRC24	ENSP00000339255
Lrrc38	ENSMUSP00000053597
LRRC38	OTTHUMP00000009643
Lrrc55	ENSMUSP00000041417
LRRC55	ENSP00000330864
Lrtm1	ENSMUSP00000061828
LRTM1	ENSP00000273286	25-1
Lrtm2	ENSMUSP00000063882
LRTM2	ENSP00000299194
Lrrc52	ENSMUSP00000047213
LRRC52	ENSP00000294818
BC004853	ENSMUSP00000028337
LRRC26	ENSP00000360597
Islr	ENSMUSP00000045142
Islr2	ENSMUSP00000055604	40-5
ISLR	ENSP00000249842
ISLR2	NP_065902
A930017N06Rik	ENSMUSP00000053869
Lrrc62	ENSMUSP00000060210	40-5
NP_443138.1	ENSP00000300147
XP_294219.4	ENSP00000333227
Tlr11	ENSMUSP00000068906	40-5
Tlr12	ENSMUSP00000074381
Sym-5	C44H4.2
Sym-1	C44H4.3
C44H4.1	C44H4.1	30-1
ZK682.5	ZK682.5
K07A12.2	K07A12.2		25-1
CG5819-PA	CG5819-PA
PFE	CG15151-PA	25-3
T01G9.3	T01G9.3
CG16974-PA	CG16974-PA	25-1
ZC262.3	ZC262.3
CG10824	CG10824-PA
CG11910	CG11910-PA	25-1
CG4950	CG4950-PA
CG5810	CG5810-PA
CG18249-PA	CG18249-PA	40-2
CG7800-PA	CG7800-PA
CG32055-PA	CG32055-PA	40-2
CG6749-PA	CG6749-PA
trn	CG11280-PA
Caps	CG11282-PA	*
Fili	AAV36870
Ecm2	ENSMUSP00000060402	40-5
ECM2	ENSP00000223661
Pkd1	ENSMUSP00000049296	40-5
PKD1	ENSP00000262304
Lrrc17	ENSMUSP00000038569	40-5
LRRC17	ENSP00000344242
NYX	ENSP00000340328	40-5
Nyx	NM_173415
Lrrc54	ENSMUSP00000057071	40-5
LRRC54	ENSP00000332668
BC031901	ENSMUSP00000084423	40-5
NP_001019782.1	ENSP00000341944
Omg	ENSMUSP00000054140	40-5
OMG	ENSP00000247271
Cd14	ENSMUSP00000056669	40-4
CD14	ENSP00000304236
Slitl2	ENSMUSP00000045162	40-5
SLITL2	ENSP00000306864
4921529O18Rik	ENSMUSP00000065874	40-5
NP_940901.1	ENSP00000254271
B430119L13Rik	ENSMUSP00000057005	40-5
CT075_HUMAN	ENSP00000246074
Gp1ba	ENSMUSP00000057563	40-5
GP1BA	ENSP00000329380
5730521E12Rik	ENSMUSP00000070130	40-5
GENSCAN00000039828	GENSCAN00000039828
Gp1bb	ENSMUSP00000059270	40-5
GP1BB	OTTHUMP00000028578
Gp9	ENSMUSP00000032133	40-5
GP9	ENSP00000303942
Lrg1	ENSMUSP00000038048	40-5
LRG1	ENSP00000302621
Lrrc19	ENSMUSP00000056094	40-5
LRRC19	ENSP00000330698
Lrrc25	ENSMUSP00000049686	40-5
LRRC25	ENSP00000340983
Synleurin	ENSP00000339075
Gp150	CG5820-PA
CG10148-PA	CG10148-PA
CT31131	CG11136-PA
CG14351-PA	CG14351-PA
CG14662-PA	CG14662-PA
CG14762-PA	CG14762-PA
CG1504	CG1504-PA
CG15658-PA	CG15658-PA
CG17667-PA	CG17667-PA
CG18095-PA	CG18095-PA
CG18480-PA	CG18480-PA
hfw	CG3095-PA
CG32372-PA	CG32372-PA
wdp	CG3413-PA
CG4781-PA	CG4781-PA
CG5096-PA	CG5096-PA
CG5888-PA	CG5888-PA
Con	CG7503-PA
CG7702-PA	CG7702-PA
CG8852-PA	CG8852-PA
T22E7.1a	T22E7.1a
T23G11.6	T23G11.6
C02C6.3	C02C6.3
C41C4.3	C41C4.3
F10F2.4	F10F2.4
F20D1.7	F20D1.7
F37E3.2	F37E3.2
K03A1.2	K03A1.2.1
Y37E3.13	Y37E3.13
Y71F9B.8	Y71F9B.8
Y75B8A.5	Y75B8A.5
Y76A2B.2	Y76A2B.2
pxn-1	ZK994.4

## Sheet: Sheet3
External_Name	Peptide_ID	Cluster		Protein Type
LRR_Ig-FN3
Ntrk1/Trka	IPI00662472.2
Ntrk2/Trkb	ENSMUSP00000078757
Ntrk3/Trkc	ENSMUSP00000037909	40-5		TM
NTRK1/TRKA	ENSP00000351486
NTRK2/TRKB	ENSP00000277120
NTRK3/TRKC	ENSP00000354207
MXRA5/ADLICAN	ENSP00000217939
Igsf10	XP_892248	40-5		Secreted
IGSF10	ENSP00000282466
Lrig1	ENSMUSP00000032105
Lrig2	ENSMUSP00000035999
Lrig3	ENSMUSP00000074360	40-5		TM
LRIG1	ENSP00000273261
LRIG2	ENSP00000355396
LRIG3	ENSP00000326759
lbk	CG8434-PA
T21D12.9	T21D12.9
Lrrn6a/Lingo1	ENSMUSP00000059050
Lrrn6b/Lingo3	ENSMUSP00000054960
Lrrn6c/Lingo2	ENSMUSP00000069772
Lrrn6d/Lingo4	ENSMUSP00000058050
LRRN6A/LINGO1	AAH11057	40-5		TM
LRRN6B/LINGO3	XP_944870
LRRN6C/LINGO2	ENSP00000310126
LRRN6D/LINGO4	ENSP00000333767
Lrrn1/Nlrr1	ENSMUSP00000037096
Lrrn2/Nlrr2	ENSMUSP00000027706
Lrrn3/Nlrr3	ENSMUSP00000043818
LRRN1/NLRR1	ENSP00000314901	40-5		TM
LRRN3/NLRR3	ENSP00000312001
LRRN5/NLRR2	ENSP00000319223
Lrrc4/Ngl-2	ENSMUSP00000062158
Lrrc4b/Ngl-3	ENSMUSP00000053123
Lrrc4c/Ngl-1	ENSMUSP00000053840
LRRC4/NGL-2	ENSP00000249363	40-5		TM
LRRC4B/NGL-3	ENSP00000373853
LRRC4C/NGL-1	ENSP00000278198
Amigo1	ENSMUSP00000061244
Amigo2	ENSMUSP00000059913
Amigo3	ENSMUSP00000082137	40-2		TM
AMIGO1	ENSP00000316119
AMGO2	ENSP00000266581
AMGO3	ENSP00000323096
Lrfn1/Salm2	AAZ20639
Lrfn2/Salm1	ENSMUSP00000047573
Lrfn3/Salm4	ENSMUSP00000037616
Lrfn4/Salm3	ENSMUSP00000050039
Lrfn5/Salm5	ENSMUSP00000051546	40-5		TM
LRFN1/SALM2	XP_945666
LRFN2/SALM1	ENSP00000345985
LRFN3/SALM4	ENSP00000246529
LRFN4/SALM3	ENSP00000312535
LRFN5/SALM5	ENSP00000298119
Flrt1	ENSMUSP00000053573
Flrt2	ENSMUSP00000062171
Flrt3	ENSMUSP00000053399	40-5		TM
FLRT1	ENSP00000246841
FLRT2	ENSP00000332879
FLRT3	ENSP00000246047
Pal/Lrrc21	ENSMUSP00000035831
PAL/LRRC21	ENSP00000277778
Lrrc22	ENSMUSP00000056642
LRRC22	ENSP00000361183	40-1		TM
XP_143529_mouse	XP_143529
FLJ44691_Human	BC104037.1
Lrrc24	ENSMUSP00000061906
LRRC24	ENSP00000339255
kek1	CG12283-PA
kek2	CG4977-PA	25-1		TM
kek3	CG4192-PA
kek4	CG9431-PA
kek5	CG12199-PB
kek6	CG1804-PA
Islr	ENSMUSP00000045142			GPI
Islr2	ENSMUSP00000055604	40-5		TM
ISLR	ENSP00000249842			GPI
ISLR2	NP_065902			TM
A930017N06Rik/Elfn1	ENSMUSP00000053869
Lrrc62/Elfn2	ENSMUSP00000060210	40-5		TM
XP_294219.4/ELFN1	ENSP00000333227
NP_443138.1/ELFN2	ENSP00000300147
CG16974-PA	CG16974-PA	25-1		TM
ZC262.3	ZC262.3
B430119L13Rik_Mouse	ENSMUSP00000057005	40-5		TM
CT075_HUMAN	ENSP00000246074
F20D1.7	F20D1.7			TM
Y37E3.13	Y37E3.13			Secreted
LRR-Others
Lgr4	OTTMUSP00000016116
Lgr5	ENSMUSP00000020350
Lgr6	ENSMUSP00000035444	40-5		Multi-TM
LGR4	ENSP00000374508
LGR5	ENSP00000266674
LGR6	ENSP00000354333
Fshr	ENSMUSP00000040477
Lhcgr	ENSMUSP00000024916
Tshr	ENSMUSP00000021346
FSHR	ENSP00000306780
LHCGR	ENSP00000294954	40-5		Multi-TM
TSHR	ENSP00000298171
rk	CG8930-PA
Fsh	CG7665-PA
fshr-1	C50H2.1
Lgr7/Rxfp1	ENSMUSP00000077611
Lgr8/Rxfp2	ENSMUSP00000067897
LGR7/RXFP1	NP_067647	40-5		Multi-TM
LGR8/RXFP2	ENSP00000298386
ABI34171	ABI34171
Lgr3	CG31096-PA
Gpr124/Tem5	ENSMUSP00000033876
Gpr125/Tem5-like	ENSMUSP00000030971
GPR124/TEM5	ENSP00000021763	40-4		Multi-TM
GPR125/TEM5-Like	ENSP00000334952
CG15744	CG15744-PA
Slit1	ENSMUSP00000025993
Slit2	ENSMUSP00000033967
Slit3	ENSMUSP00000066857
SLIT1	ENSP00000266058	40-5		Secreted
SLIT2	ENSP00000273739
SLIT3	ENSP00000332164
sli	CG8355-PC
Slt-1	F40E10.4
Pxdn	ENSMUSP00000021008
PXDN	ENSP00000252804	40-5		Secreted
Pxn	CG12002-PA
pxn-2	K09C8.5
* pxn-1	ZK994.3			Secreted
Lrrc8/Phyhd1	ENSMUSP00000007620
Lrrc8b	ENSMUSP00000092127
Lrrc8c	ENSMUSP00000066015
Lrrc8d/Lrrc5	ENSMUSP00000057293
Lrrc8e	ENSMUSP00000052055
LRRC8/PHYHD1	ENSP00000259324	40-5		Multi-TM
LRRC8B	ENSP00000350933
LRRC8C	ENSP00000304477
LRRC8D/LRRC5	ENSP00000338887
LRRC8E	ENSP00000306524
Lgi1	ENSMUSP00000084507
Lgi2	ENSMUSP00000040436
Lgi3	ENSMUSP00000046705
Lgi4	ENSMUSP00000041579	40-5		Secreted
LGI1	ENSP00000265991
LGI2	ENSP00000282970
LGI3	ENSP00000302297
LGI4	ENSP00000312273
Slitl2/Vasn	ENSMUSP00000045162	40-5		TM
SLITL2/VASN	ENSP00000306864
Pkd1	ENSMUSP00000049296	40-5		Multi-TM
PKD1	ENSP00000262304
Ecm2	ENSMUSP00000060402	40-5		Secreted
ECM2	ENSP00000223661
LRR-Tollkin
Tlr4	ENSMUSP00000045770
TLR4	ENSP00000346893	25-2		TM
Cd180_Mouse/Rp105	ENSMUSP00000022124
CD180_HUMAN/RP105	ENSP00000256447
Tlr3	ENSMUSP00000034056
Tlr5	ENSMUSP00000057529
Tlr7	ENSMUSP00000061853
Tlr8	ENSMUSP00000036762
Tlr9	ENSMUSP00000082207	25-2		TM
Tlr13	ENSMUSP00000043101
TLR3	ENSP00000296795
TLR5	ENSP00000340089
TLR7	ENSP00000349736
TLR8	ENSP00000312082
TLR9	ENSP00000311174
XP_485967/Garp	XP_485967			TM
LRRC32/GARP	ENSP00000260061			TM
Lrrc33/Garpl1	ENSMUSP00000067130			TM
LRRC33/GARPL1	ENSP00000328625			TM
Lrrc15/Lib	ENSMUSP00000066777			TM
LRRC15/LIB	ENSP00000306276			TM
Gp5	ENSMUSP00000051895	40-1		TM
GP5	ENSP00000319286			TM
mKIAA0644	BC036337			TM
RIKEN cDNA 1200009O22_Human	BC043099			TM
Cpn2	ENSMUSP00000069318			Secreted
CPN2	ENSP00000319464			Secreted
Igfals/Als	AK004926.1			Secreted
IGFALS/ALS	ENSP00000215539			Secreted
CG7509-PA	CG7509-PA		25-4	Secreted
pan-1	M88.6a			TM
Tlr1	ENSMUSP00000060793
Tlr2	ENSMUSP00000029623
Tlr6	ENSMUSP00000062096
TLR1	ENSP00000354932
TLR2	ENSP00000260010	25-2		TM
TLR6	ENSP00000309253
TLR10	ENSP00000354459
Toll-9/dToll9	CG5528-PA
CG40500-PD	CG40500-PD			TM
CG7896-PA	CG7896-PA			TM
CG8561-PA	CG8561-PA	40-2		TM
CG5195-PA	CG5195-PA			Secreted
chp	CG1744-PA			Secreted
CG4168-PA	CG4168-PA			GPI
C56E6.6	C56E6.6			GPI
Tol-1	C07F11.1
Toll-7/dToll7	CG8595-PA
18w	CG8896-PA	35-5
Tollo/dToll8	CG6890-PA
Toll-6/dToll6	CG7250-PA			TM
MstProx/dToll3	CG1149-PA
Toll-4/dToll4	CG18241-PA	40-4	25-1
Tl/dToll1	CG5490-PA
Tehao/dToll5	CG7121-PA
T05A1.3	T05A1.3
Tlr11	ENSMUSP00000068906	40-5		TM
Tlr12	ENSMUSP00000074381
LRR_Only
Lrrc37a	XP_991236
LRRC37A	ENSP00000335617			TM
LRRC37A2	ENSP00000366062	40-5
LRRC37A3	ENSP00000325713
LRRC37B	ENSP00000332536
Sym-1	C44H4.3			Secreted
Sym-5	C44H4.2	40-1		TM
K07A12.2	K07A12.2		30-1	TM
ZK682.5	ZK682.5	40-1		TM
C44H4.1	C44H4.1			TM
Rtn4r/Nogor	BC058381
Rtn4rl2/Ngr2	ENSMUSP00000057725
Rtn4rl1/Ngr3	BC030471	40-3		GPI
RTN4R/NOGOR	ENSP00000043402
Rtn4rl2/NGR2	ENSP00000335397
RTN4RL1/NGR3	ENSP00000330631
Slitrk1	ENSMUSP00000097897
Slitrk2	ENSMUSP00000044094
Slitrk3	ENSMUSP00000088561
Slitrk4	ENSMUSP00000064443
Slitrk5	ENSMUSP00000041499
Slitrk6	ENSMUSP00000077492	40-5		TM
SLITRK1	ENSP00000320697
SLITRK2	ENSP00000334374
SLITRK3	ENSP00000241274
SLITRK4	ENSP00000336627
SLITRK5	ENSP00000298025
SLITRK6	ENSP00000327635
Lrrtm1	ENSMUSP00000020400
Lrrtm2	AY182027
Lrrtm3	AY182029
Lrrtm4	AY182031	40-5		TM
LRRTM1	ENSP00000295057
LRRTM2	AY182026
LRRTM3	AY182028
LRRTM4	AY182030
Aspn/Slrr1c	ENSMUSP00000021820
Bgn/Slrr1a	ENSMUSP00000033741
Dcn/Slrr1b	ENSMUSP00000020087	40-5		Secreted
ASPN/SLRR1C	ENSP00000223657
BGN/SLRR1A	ENSP00000327336
DCN/SLRR1B	ENSP00000052754
Podn	ENSMUSP00000048962
Podnl1	NM_001013384	40-3		Secreted
PODN	ENSP00000308315
PODNL1	ENSP00000254320
Dspg3/Epiphycan/Slrr3b	ENSMUSP00000020094
Optc	ENSMUSP00000010455
Ogn/Slrr3a	ENSMUSP00000021822	40-2		Secreted
DSPG3/EPIPHYCAN/SLRR3B	ENSP00000261172
OPTC	ENSP00000262551
OGN/SLRR3A	ENSP00000343233
Fmod/Slrr2e	ENSMUSP00000035489
Kera/Slrr2b	ENSMUSP00000020091
Lum/Slrr2d	ENSMUSP00000040877
Omd/Slrr2c	ENSMUSP00000065706
Prelp/Slrr2a	ENSMUSP00000048803	40-2		Secreted
FMOD/SLRR2E	ENSP00000347041
KERA/SLRR2B	ENSP00000266719
LUM/SLRR2D	ENSP00000266718
OMD/SLRR2C	ENSP00000247535
PRELP/SLRR2A	ENSP00000343924
Q8C013_Mouse	XP_001005865
XP_945324_Human	XP_945324
Tpbg/5T4	ENSMUSP00000006559	15-1		TM
TPBG/5t4	ENSP00000275030
CG6959	CG6959
Lrrc3	ENSMUSP00000059570
Lrrc3b	ENSMUSP00000059463
XP_984483_Mouse	XP_984483	40-1		TM
LRRC3	ENSP00000291592
LRRC3B	ENSP00000326763
ENSP00000367157_Human	ENSP00000367157
XP_001001535_Mouse	XP_001001535
Q96E60_HUMAN	ENSP00000216241	40-2		Secreted
Chad	ENSMUSP00000047844
CHAD	ENSP00000258969
Lrtm1/Elron1	ENSMUSP00000061828
Lrtm2/Elron2	ENSMUSP00000063882
Lrrc38/Elron3	ENSMUSP00000053597
Lrrc55/Elron4	ENSMUSP00000041417
Lrrc52/Elron5	ENSMUSP00000047213
BC004853/Elron6	ENSMUSP00000028337	25-1		TM
LRTM1/ELRON1	ENSP00000273286
LRTM2/ELRON2	ENSP00000299194
LRRC38/ELRON3	OTTHUMP00000009643
LRRC55/ELRON4	ENSP00000330864
LRRC52/ELRON5	ENSP00000294818
LRRC26/ELRON6	ENSP00000360597
PFE	CG15151-PA	25-3		TM
T01G9.3	T01G9.3
CG10824	CG10824-PA			Secreted
CG11910	CG11910-PA	25-1		Secreted
CG4950	CG4950-PA			TM
CG5810	CG5810-PA			Secreted
CG18249-PA	CG18249-PA	40-2		TM
CG7800-PA	CG7800-PA
CG32055-PA	CG32055-PA	40-2		Secreted
CG6749-PA	CG6749-PA
trn	CG11280-PA
Caps	CG11282-PA	*		TM
Fili	AAV36870
Lrrc17	ENSMUSP00000038569	40-5		Secreted
LRRC17	ENSP00000344242
Nyx	NM_173415	40-5		TM
NYX	ENSP00000340328			GPI
Lrrc54/Tsku	ENSMUSP00000057071	40-5		Secreted
LRRC54/TSKU	ENSP00000332668
BC031901_Mouse	ENSMUSP00000084423	40-5		TM
NP_001019782.1_Human	ENSP00000341944
Omg	ENSMUSP00000054140	40-5		GPI
OMG	ENSP00000247271
Cd14	ENSMUSP00000056669	40-4		GPI
CD14	ENSP00000304236
Gp1ba	ENSMUSP00000057563	40-5		TM
GP1BA	ENSP00000329380
5730521E12Rik/Nepn	ENSMUSP00000070130	40-5		Secreted
GENSCAN00000039828	GENSCAN00000039828
Gp1bb	ENSMUSP00000059270	40-5		TM
GP1BB	OTTHUMP00000028578
Gp9/Gpix	ENSMUSP00000032133	40-5		TM
GP9/GPIX	ENSP00000303942
Lrg1	ENSMUSP00000038048	40-5		Secreted
LRG1	ENSP00000302621
Lrrc19	ENSMUSP00000056094	40-5		TM
LRRC19	ENSP00000330698
Lrrc25	ENSMUSP00000049686	40-5		TM
LRRC25	ENSP00000340983
Synleurin (human)	ENSP00000339075			TM
CG5541	CG5541			TM
CG5819-PA	CG5819-PA			TM
Gp150	CG5820-PA			TM
CG10148	CG10148-PA			Secreted
CT31131	CG11136-PA			TM
CG14351	CG14351-PA			TM
CG14662	CG14662-PA			TM
CG14762	CG14762-PA			Secreted
CG15658	CG15658-PA			TM
CG17667	CG17667-PA			TM
CG18095	CG18095-PA			TM
CG18480	CG18480-PA			TM
hfw	CG3095-PA			Secreted
CG32372	CG32372-PA			Secreted
wdp	CG3413-PA			TM
CG4781	CG4781-PA			TM
CG5096	CG5096-PA			TM
CG5888	CG5888-PA			Secreted
Con	CG7503-PA			GPI
CG7702	CG7702-PA			TM
CG8852	CG8852-PA			TM
CG1504	CG1504-PA			Unclassified
T22E7.1a	T22E7.1a			TM
T23G11.6	T23G11.6			TM
C02C6.3	C02C6.3			GPI
C41C4.3	C41C4.3			Secreted
F10F2.4	F10F2.4			TM
F37E3.2	F37E3.2			TM
K03A1.2	K03A1.2.1			TM
Y39A1A.7	Y39A1A.7			Secreted
Y71F9B.8	Y71F9B.8			TM
Y75B8A.5	Y75B8A.5			Secreted
Y76A2B.2	Y76A2B.2			GPI
Cluster number refers to e-value cutoff and inflation parameter (e.g., 40-5 is e-value cutoff -40 and inflation parameter 5)
* CG4054 and * CG13487 are fully contained within * AAV36870
