# Supplementary material for: The extracellular Leucine-Rich Repeat superfamily; a comparative survey and analysis of evolutionary relationships and expression patterns
Source: BMC Genomics. 2007 Sep 14;8:320. doi: 10.1186/1471-2164-8-320 (PMC2235866; doi:10.1186/1471-2164-8-320)
Supplement: Additional file 7 — Table S5. Summary of fly gene expression [file 1471-2164-8-320-S7.xls]

## Sheet: Sheet1
Gene Id	Symbol	Embryonic expression pattern	CNS/PNS or muscle expression?
LRR Ig_FN3
CG8434	lbk	Not determined
CG12283	kek1	Expression pattern described by Musacchio and Perrimon (1996) as antenno-maxillary complex, CNS and PNS	CNS and PNS
CG4977	kek2	CNS beginning at stage 12 and PNS beginning at stage 13, as previously described by Musacchio and Perrimon (1996). However we also detected expression in the dorsal pouch during later stages.	CNS and PNS
CG4192	kek3	Not determined
CG9431	kek4	Not determined
CG12199	kek5	No embryonic expression detected‡
CG1804	kek6	Expression first appears at stage 9 in the mesoderm and hindgut primordium, it is expressed in the fat body and epidermal primordium from stage 12 onwards and in the foregut from stage 13 onwards
CG16974		Not determined
LRR others
CG8930	rk	Not determined
CG7665	Fsh	Anal pad from stage 11 until at least stage 14†
CG31096	Lgr3	No embryonic expression detected‡
ABI34171		Not determined
CG15744		Cellular blastoderm and in the CNS throughout embryonic development	CNS
CG8355	sli	Expression pattern first described by Rothburg et al (1988 and 1990) as CNS, cardioblast, sites of muscle attachment to the epidermis, and the lateral ectoderm, also some expression is noted in the gut wall	CNS
CG12002	pxn	Expression described by Nelson et al (1994) as procephalic mesoderm, hemocytes and basement membranes
LRR Tollkin
CG7509		No embryonic expression detected‡
CG5528	Toll-9	Expression, described by Kambris et al (2002), as in the vitellophages and hemocyte progenitors
CG40500		Ventral midline (Restricted to stages 14-17) - See text	CNS
CG7896		Foregut and hindgut stages 13-17, there is also some faint staining of the parasegmental furrows
CG8561		No embryonic expression detected‡
CG5195		Expression appears to be in part of the sensory system in the head, late stages only (stages 16 and 17)	PNS
CG1744	chp	Embryonic expression not determined. The expression pattern in the larval, pupal and adult stages is described by Pollock, Ellisman and Benzer (1990) as photoreceptor cells (larval to adult), eye disc (larval to pupal), optic lobe (Pupal), retina (pupal and adult), medulla (adult) and lamina (adult).
CG4168		No embryonic expression detected‡
CG8595	Toll-7	Early expression in the neuroectoderm primordium and stripes, in the later stages it is expressed in the CNS, leg imaginal discs, ventral epithelium of the hindgut, the anterior and posterior spiracles and in the lateral part of the embryo, as previously described by Kambris et al (2002).	CNS
CG8896	18w	Expression described by Eldon et al (1994), as in the CNS (Ventral midline), trachael system, salivary gland, presumptive mesoderm, presumptive head, dorsal vessel, sensory system, hindgut, midgut, anal plate anlagen and pharynx as well as in stripes in early embryos	CNS and PNS
CG6890	Tollo	Expression first appears in stripes in early embryos, it is expressed in the epidermis (Stages 11-16) and from stage 15 in the pharynx and proventriculus, as previously described by Kambris et al (2002) and Brody et al (2002)
CG7250	Toll-6	Expression begins with bands of expression in the early stages and is expressed in the CNS from stage 11 onwards, there is also some lateral expression, as previously described by Kambris et al (2002)	CNS
CG1149	Mstprox	No embryonic expression was detected in agreement with Kambris et al (2002)
CG18241	Toll-4	Expression pattern described by Kambris et al (2002) as lymph gland precursors
CG5490	Toll	Expression pattern described by Gerttula, Jin and Anderson (1988), as first appearing in very early embryos and later in the midgut primordium, presumptive mesoderm, mesectodermal cells, trachael system, salivary glands, pharynx, esophagus, hindgut, malpighian tubules, epidermis, somatic muscles and the dorsal vessel	CNS and Muscle
CG7121	Tehao	Expression described by Kambris et al (2002) as in the ventral midline, muscle, dorsal vessel, salivary glands, proventriculus and midgut	CNS and Muscle
LRR only
CG6959		Not determined
CG15151	PFE	Not determined, described by BDGP as embryonic brain and trachael system	CNS
CG10824		No embryonic expression detected‡
CG11910		Restricted expression within the CNS - See text	CNS
CG4950		No embryonic expression detected†‡
CG5810		Very weakly expressed in the amnioserosa
CG18249		Amnioserosa stages 12-14, midgut chamber stages 15-17
CG7800		No embryonic expression detected‡
CG32055		Appears to be ubiquitously expressed in stage 5/6 embryos, from stage 7/8 to 10 there is expression throughout the ventral neurogenic region and the procephalic neurogenic region, this continues as expression in the CNS until early stage 16†	CNS
CG6749		Not determined
CG11280	trn	Expression was described by Chang et al (1993) as initially appearing in tranverse stripes with longitudinal stripes appearing slightly later, PNS expression restriced to early stages, CNS expression restricted to later stages, sense organs, hindgut, stomodeum and proctodeum	CNS and PNS
CG11282	caps	Expression pattern described by Shishido, Takeichi and Nose (1998) as specific neurons (aCC, U, RP5, RP2) and abdominal muscles	CNS and Muscle
CG4054	fili	Not determined
CG5541		Visceral musculature stage 12 onwards, midgut chamber and hindgut stage 13 onwards, stomatogastric nervous system stage 15 only and CNS stages 16-17	Stomatogastric system and muscle
CG5819		Midgut stage 11 onwards and the mapighian tubules, also described by BDGP
CG5820	Gp150	Expression described by Tian and Zinn (1994) as ubiquitous with a higher level at the ventral midline and in patches of the epithelium	CNS
CG10148		Expression appears to be restricted to stage 13 when it is expressed in the ventral nerve cord and laterally in what may be part of the peripheral nervous system†	CNS
CG11136		Somatic musculature, ventral midline (restricted to stage 11), parasegmental stripes and hindgut - See text	CNS and Muscle
CG14351		Not determined
CG14662		Not determined
CG14762		Not determined
CG15658		Cellular blastoderm and the midgut from the primordium at stage 11 onwards*
CG17667		Posterior part of the dorsal vessel, stage 14-16
CG18095		Not determined
CG18480		Midgut stage 12 onwards
CG3095	hfw	Not determined
CG32372		Expression described by BDGP as mesoderm, muscle primordium and fat body	Muscle
CG3413	wdp	Trachae, late stage 14/early stage 15 onwards, as described by Huff et al (2002)
CG4781		Midgut stage13 onwards, also described by BDGP
CG5096		Midgut from stage 12 onwards*
CG5888		Hingdut primordium, midgut primordium, amnioserosa, midgut chamber and CNS (Restricted to stages 15-17) - See text, also described by BDGP	CNS
CG7503	Con	Expression pattern described in Gould and White (1992) and Nose et al (1992) is CNS, PNS, muscles, visceral, somatic mesoderm and the gnathal sense organ precursor	CNS, PNS and Muscle
CG7702		Midgut and PNS - See text, also described by BDGP	PNS
CG8852		Ubiquitous like expression, strong in younger embryos - stages 4-6†
Brody, T., Stivers, C., Nagle, J., Odenwald, W.F. (2002). Identification of novel Drosophila neural precursor genes using a differential embryonic head cDNA screen. Mech. Dev. 113(1): 41--59.
Casal, J., Leptin, M. (1996). Identification of novel genes in Drosophila reveals the complex regulation of early gene activity in the mesoderm. Proc. Natl. Acad. Sci. USA 93(19): 10327--10332.
Chang, Z., Price, B.D., Bockheim, S., Boedigheimer, M.J., Smith, R., Laughon, A. (1993). Molecular and genetic characterization of the Drosophila tartan gene. Dev. Biol. 160(2): 315--332.
Chiang, C., Beachy, P.A. (1994). Expression of a novel Toll-like gene spans the parasegment boundary and contributes to hedgehog function in the adult eye of Drosophila. Mech. Dev. 47(3): 225--239.
Eldon, E., Kooyer, S., D'Evelyn, D., Dunman, M., Lawinger, P., Botas, J., Bellen, H.J. (1994). The Drosophila 18 wheeler is required for morphogenesis and has striking similarities to Toll. Development 120(4): 885--899.
Gerttula, S., Jin, Y.S., Anderson, K.V. (1988). Zygotic expression and activity of the Drosophila Toll gene, a gene required maternally for embryonic dorsal-ventral pattern formation. Genetics 119(): 123--133.
Gould, A.P., White, R.A.H. (1992). Connectin, a target of homeotic gene control in Drosophila. Development 116(4): 1163--1174.
Kambris, Z., Hoffman, J.A., Imler, J.L., Capovilla, M. (2002). Tissue and stage-specific expression of the Tolls in Drosophila embryos. Gene Expression Patterns 2(3-4): 311--317.
Musacchio, M., Perrimon, N. (1996). The Drosophila kekkon genes: Novel members of both the leucine-rich repeat and immunoglobulin superfamilies expressed in the CNS. Dev. Biol. 178(1): 63--76.
Nelson, R.E., Fessler, L.I., Takagi, Y., Blumberg, B., Keene, D.R., Olson, P.F., Parker, C.G., Fessler, J.H. (1994). Peroxidasin: A novel enzyme-matrix protein of Drosophila development. EMBO J. 13(15): 3438--3447.
Nose, A., Mahajan, V.B., Goodman, C.S. (1992). Connectin: a homophilic cell adhesion molecule expressed on a subset of muscles and the motoneurons that innervate them in Drosophila. Cell 70(4): 553--567.
Pollock, J.A., Ellisman, M.H., Benzer, S. (1990). Subcellular localization of transcripts in Drosophila photoreceptor neurons: chaoptic mutants have an aberrant distribution. Genes Dev. 4: 806--821.
Rothberg, J.M., Hartley, D.A., Walther, Z., Artavanis-Tsakonas, S. (1988). slit: an EGF-homologous locus of Drosophila melanogaster involved in the development of the embryonic central nervous system. Cell 55(): 1047--1059.
Rothberg, J.M., Jacobs, J.R., Goodman, C.S., Artavanis-Tsakonas, S. (1990). slit: an extracellular protein necessary for development of midline glia and commissural axon pathways contains both EGF and LRR domains. Genes Dev. 4: 2169--2187.
Shishido, E., Takeichi, M., Nose, A. (1998). Drosophila synapse formation: regulation by transmembrane protein with leu-rich repeats, CAPRICIOUS. Science 280(5372): 2118--2121.
Tian, S.S., Zinn, K. (1994). An adhesion molecule-like protein that interacts with and is a substrate for a Drosophila receptor-linked protein tyrosine phosphatase. J. Biol. Chem. 269(45): 28478--28486.
